# Supplementary material for: Association between triglyceride-glucose index and estimated 10-year risk of cardiovascular disease in Nigerian non-diabetic hypertensives: A cross-sectional study
Source: PLOS Glob Public Health. 2025 Jul 1;5(7):e0004760. doi: 10.1371/journal.pgph.0004760 (PMC12212507; doi:10.1371/journal.pgph.0004760)
Supplement: S1 Data — (XLSX) [file pgph.0004760.s001.xlsx]

## Sheet: Dr Amadi Plos One
AGE	Agegroup	GENDER	HEIGHTm	WEIGHTkg	WCcm	BPmmhg	systolic	diastolic	VAR00001	Duration	ALCOHOL	SMOKING	UREAmgdl	CREATININEmgdl	URICACIDmgdl	LDLmgdl	HDLmgdl	ToalCHOLESTEROLmgdl	VLDLmgdl	TRIGLYCERIDEmgdl	FBSRBSmgdl	HBA1C	DRUGS	eGFRusingCKDEPImLmin1.73m²	EstimatedGFRusingMDRD	Estimated10yearRiskofMIorCVDeath	VAR00004	RiskCategory	FRScat	Riskcat	BMI	TYG1	TYG2	VAR00005
59	51-60	Male	1.8	77	94	236/113	236	113	1	15	1	1	75.59	1.12	7.47	167.88	45.29	233.53	20.36	111.81	213.65	6.75	Indapamide, Metozalone, Atorvastatin, Metformin, Glimperide, Irbesartan+Amlodipine	71.5	71.3	30	≥30	High Risk	1	High	23.7654	11944.1	9.38799	Q4
47	41-50	Male	1.75	111	117	148/90	148	90	1	3	1	2	25.95	0.97	7.47	130.69	53.52	221.55	37.34	206.67	78.95	5.4	Perindopril, Indapamide	92.6	88.2	6	6	Low Risk	0	Low	36.2449	8158.3	9.00679	Q3
41	41-50	Male	1.67	70.5	95	120/76	120	76	2	1	2	2	20.3	1.02	4.95	91.23	40.19	159.28	27.86	149.33	85.53	5.58	Lexapro	90.9	85.5	1	1	Low Risk	0	Low	25.2788	6386.1	8.76188	Q3
64	61-70	Female	1.58	85.5	113	181/105	181	105	1	11	2	2	23.73	1	6.9	177.85	45.98	247.89	24.06	130.43	81.22	6.7	Indapamide,Irbesartan+ Hydrochlorothiazide	59.5	59.3	11	11	Moderate Risk	1	Moderate	34.2493	5296.76	8.57485	Q2
74	>70	Female	1.45	99	142	146/80	146	80	1	4	2	2	42.6	0.92	8.4	159	62.3	238.1	17.3	86.3	98.4	4.6	Furosemide, Metolazone,Hydrochlorothiazide,Valsartan	61.3	63.4	8	8	Low Risk	0	Low	47.0868	4245.96	8.35372	Q1
54	51-60	Female	1.67	102.5	106	170/110	170	110	1	5	2	2	22.18	0.9	5.83	157.9	66.8	238.7	14.88	74.4	82	5.7	Bendroflumethiazide, Lisinopril	72.5	69.3	3	3	Low Risk	0	Low	36.7528	3050.4	8.02303	Q1
85	>70	Male	1.6	63.5	96	169/85	169	85	1	30	2	2	28.08	0.96	6.8	170.73	52.41	225	31.86	168.42	121.48	5.94	Torsemide, Telmisartan	71.8	79.1	25	25	High Risk	1	High	24.8047	10229.8	9.23306	Q4
45	41-50	Female	1.63	97.5	110	180/110	180	110	1	11	2	2	23.31	0.63	5.7	171.67	66.48	258.56	20.41	107.07	141.18	5.76	Telmisartan+ Hydrochlorothiazide, Indapamide, Propronanol, Lorazepam	108.3	108.6	4	4	Low Risk	0	Low	36.6969	7558.07	8.93037	Q3
68	61-70	Female	1.61	105	134	125/71	125	71	2	5	2	2	46.68	0.98	6.49	78.91	55.61	161.18	26.66	143.08	85.66	6.12	Amitriptyline, Telmisartan+Hydrochlorothiazide	59.3	60	4	4	Low Risk	0	Low	40.5077	6128.12	8.72064	Q3
43	41-50	Male	1.64	61.5	87	130/80	130	80	2	5	2	2	32.9	1.1	5.33	91.39	48.86	155.24	14.99	80.97	122.28	8.5	Telmisartan+ Hydrochlorothiazide	81.8	77.7	1	1	Low Risk	0	Low	22.8659	4950.51	8.50725	Q2
64	61-70	Female	1.53	75.8	107	152/87	152	87	1	43	2	2	14.3	0.9	4.9	125.7	33.6	159	23.5	76.8	103.5	5.2	Telmisartan+ Hydrochlorothiazide, Lorazepam, Tab Calcium/Magnesium/Zinc	67.6	67	5	5	Low Risk	0	Low	32.3807	3974.4	8.28763	Q1
39	<40	Female	1.56	92	118	150/100	150	100	1	2	2	2	26.91	1.51	6.56	139.75	46.8	200.57	14.02	60.21	76.4	4.87	Telmisartan+Amlodipine, Bisoprolol, Indapamide	43.1	40.8	1	1	Low Risk	0	Low	37.8041	2300.02	7.74067	Q1
51	51-60	Male	1.81	88.5	101	160/94	160	94	1	15	1	2	30.59	0.6	5.36	142.52	70.16	261.58	48.9	254.55	86.86	10.1	Perindopril,Metolazone	116.4	151	10	10	Moderate Risk	1	Moderate	27.0138	11055.1	9.31065	Q4
78	>70	Female	1.66	76.5	98	130/60	130	60	2	38	2	2	64.1	1.8	12.77	108	79.25	214.39	27.14	145.39	106.9	4.4	Atorvastatin	26.5	28.9	11	11	Moderate Risk	1	Moderate	27.7616	7771.1	8.95817	Q3
70	61-70	Male	1.65	71.8	106	160/90	160	90	1	25	2	2	39.06	1.2	8	120.66	61.86	204.12	21.6	114.29	109.42	5.7	Metolazone, Telmisartan	60.9	63.6	16	16	Moderate Risk	1	Moderate	26.3728	6252.81	8.74079	Q3
68	61-70	Male	1.82	71	86	190/40	190	40	1	8	2	2	19.5	1.2	6.09	177.11	63.5	257.58	16.97	89.74	114.71	8.7	Irbesartan+Amlodipine, Furosemide	61.8	64	20	20	High Risk	1	High	21.4346	5147.04	8.54618	Q2
66	61-70	Male	1.76	84	102	184/88	184	88	1	15	2	2	34.96	0.8	6.85	80.07	40.38	138.32	17.97	89.87	91.92	6	Atorvastatin, Perindopril,Glimepiride	93.1	102.8	20	20	High Risk	1	High	27.1178	4130.43	8.32614	Q1
48	41-50	Male	1.81	103	113	148/90	148	90	1	14	2	2	63.88	1.53	8.5	152.21	42.61	211.3	16.48	77.42	72.44	6.3	Perindopril, Carvedilol, Lisinopril	53	51.9	8	8	Low Risk	0	Low	31.4398	2804.15	7.93886	Q1
53	51-60	Female	1.46	73	101	150/100	150	100	1	2	1	2	26.7	1.5	4.96	180	100	250.08	15.9	230.56	136.58	7.98	Torsemide, Candersartan,Spironolactone, Bisoprolol	39.4	38.6	3	3	Low Risk	0	Low	34.2466	15744.9	9.66427	Q4
70	61-70	Male	1.73	159	143	170/100	170	100	1	30	2	2	53.17	1.2	8.32	82.23	59.89	162.35	20.23	111.61	159.87	5.58	Bumentanide, Irbesartan/Amlodipine, Clopidogrel, Atorvastatin	60.9	63.6	16	16	Moderate Risk	1	Moderate	53.1257	8921.55	9.09622	Q4
62	61-70	Male	1.7	87.5	104	200/90	200	90	1	7	1	2	26.86	0.9	6.91	103.35	43.22	168.91	22.34	121.85	111.5	5.52	Metolazone, Telmisartan+Amlodipine	91.2	90.9	20	20	High Risk	1	High	30.2768	6793.14	8.82367	Q3
40	<40	Female	1.65	118.5	139	150/90	150	90	1	9	2	2	28.53	1	6.02	124.59	59.82	205.54	21.13	115.7	98.79	5.7	Telmisartan+ Hydrochlorothiazide, Propranalol	70.4	65.3	1	1	Low Risk	0	Low	43.5262	5715	8.65085	Q2
82	>70	Female	1.56	55.8	93	136/80	136	80	2	44	2	2	23.93	0.78	6.67	110.17	67.36	198.08	17.55	77.78	118.41	4.95	Losartan,Furosemide, Carvedilol, Spironolactone	70.8	75.2	11	11	Moderate Risk	1	Moderate	22.929	4604.96	8.43489	Q2
54	51-60	Female	1.58	74.8	105	180/70	180	70	1	5	2	2	32.56	0.7	7.02	133.65	40.36	189.09	15.08	69.44	99.99	8	Losartan, Atenolol, Amlodipine, Simvastatin, Clopidrogrel	98.2	92.7	3	3	Low Risk	0	Low	29.9631	3471.65	8.15239	Q1
66	61-70	Female	1.75	79	103	186/92	186	92	1	5	2	2	26.09	1.24	4.82	126.37	37.45	191.62	27.8	146.04	166.78	8.28	Indapamide, Atorvastatin, Irbesartan+Amlodipine	45.2	46	14	14	Moderate Risk	1	Moderate	25.7959	12178.3	9.40741	Q4
49	41-50	Female	1.62	77	101	145/80	145	80	1	5	2	2	24.74	0.84	5.5	141.13	62.25	230.8	27.42	146.04	113	4.7	Rosuvastatin, Indapamide+Amlodipine	81.6	76.6	2	2	Low Risk	0	Low	29.34	8251.26	9.01812	Q3
43	41-50	Female	1.74	118	138	151/94	151	94	1	14	2	2	35.5	1.16	6.01	187.21	45.43	260.94	28.3	151.82	84.37	6.22	Indapamide,Telmisartan+Amlodipine, Rosuvastatin	57.6	54.2	2	2	Low Risk	0	Low	38.9748	6404.53	8.76476	Q3
72	>70	Male	1.8	85.5	106	172/92	172	92	1	30	2	2	41.23	1.4	8.66	176.87	63.97	262.81	21.84	112.68	95.42	5.4	Acetate Replacing factor,Telmisartan, Rosuvastatin	49.8	52.9	20	20	High Risk	1	High	26.3889	5375.96	8.58969	Q2
86	>70	Male	1.67	86.5	114	164/88	164	88	1	7	1	2	35.57	1	7.87	134.88	63.43	241.69	16.38	91.82	93.45	5.5	Aspirin, Metoprolol, Telmisartan, Nitroglycerin, Lisinopril	67.8	75.3	25	25	High Risk	1	High	31.0158	4290.29	8.36411	Q1
43	41-50	Female	1.69	90	106	154/84	154	84	1	6	1	2	46.33	1.09	5.41	115.6	44.6	174.87	14.67	73.33	84.43	5.75	Indapamide	62.1	58.2	1	1	Low Risk	0	Low	31.5115	3095.63	8.03775	Q1
74	>70	Female	1.52	62	95	220/110	220	110	1	6	2	2	34.06	1	8.2	69.22	76.19	194.53	49.12	270.58	101	5.9	Furosemide, Propranalol	55.5	57.6	11	11	Moderate Risk	1	Moderate	26.8352	13664.3	9.52254	Q4
42	41-50	Male	1.78	102	102	132/100	132	100	1	2	2	2	38.75	0.93	5.72	173.26	41.38	241.38	26.74	143.7	118.61	5.76	Perindopril, Indapamide	100.9	94.7	5	5	Low Risk	0	Low	32.1929	8522.13	9.05042	Q4
49	41-50	Male	1.73	94	102	128/88	128	88	2	5	2	2	28.14	0.94	7.55	129.1	43.8	196.47	23.57	122.88	106.28	5.67	Amitryptyline, Perindopril	94.8	90.7	4	4	Low Risk	0	Low	31.4077	6529.84	8.78414	Q3
68	61-70	Female	1.5	84	124	130/80	130	80	2	24	1	2	31.05	0.9	7.63	100.05	48.76	164.38	15.57	87.79	126.62	6.1	Allopurinol	65.7	66.2	6	6	Low Risk	0	Low	37.3333	5557.98	8.62299	Q2
43	41-50	Female	1.7	93	104	143/74	143	74	1	10	2	2	17.24	1.1	9.52	116.21	73.85	204.81	14.75	83.57	105.18	6.1	Metoprolol, Amlodpine, Lisinopril	61.4	57.6	1	1	Low Risk	0	Low	32.1799	4394.95	8.38821	Q2
59	51-60	Male	1.7	83.5	108	126/78	126	78	2	7	2	2	26.52	1.07	5.75	108.95	67.96	190.65	13.74	73.89	87.82	5.85	Perindopril, Metolazone	75.6	75.2	6	6	Low Risk	0	Low	28.8927	3244.51	8.08472	Q1
39	<40	Male	1.78	99.5	103	190/120	190	120	1	11	1	2	48.34	1.4	9.55	148.16	63.49	262.79	51.14	270.64	116.6	8.82	Perindopril, Metalazone	62.8	60	3	3	Low Risk	0	Low	31.4039	15778.3	9.66639	Q4
40	<40	Male	1.8	78	90	130/80	130	80	2	5	1	2	24.61	0.7	8.82	105.39	36.52	177.39	35.48	202.38	88.43	8.3	Perindopril, Metoprolol	118	132.8	3	3	Low Risk	0	Low	24.0741	8948.23	9.09921	Q4
41	41-50	Female	1.76	118	115	130/80	130	80	2	4	2	2	25.61	0.79	6.55	144.42	44.97	219.2	29.81	150.91	90.2	5.49	Propranalol, Amitriptyline	93	85.2	1	1	Low Risk	0	Low	38.094	6806.04	8.82557	Q3
40	<40	Female	1.65	118.5	139	150/90	150	90	1	9	2	2	28.53	1	6.02	124.59	59.82	205.54	21.13	115.7	98.79	5.7	Telmisartan+ Hydrochlorothiazide, Propranalol	70.4	65.3	1	1	Low Risk	0	Low	43.5262	5715	8.65085	Q2
62	61-70	Female	1.61	74	67	140/70	140	70	1	6	2	2	28.9	1.5	6.2	190.7	67.7	256.9	22.3	77.6	118.75	7.7	Telmisartan+ Hydrochlorothiazide, Indapamide	37	37.4	5	5	Low Risk	0	Low	28.5483	4607.5	8.43544	Q2
42	41-50	Male	1.7	92	109	116/70	116	70	2	9	2	2	40.41	1.2	4.52	77.2	58.43	146.27	10.8	54.05	128.48	6.3	Perindopril	74.1	70.6	1	<1	Low Risk	0	Low	31.8339	3472.17	8.15254	Q1
63	61-70	Female	1.59	83	117	197/112	197	112	1	30	2	2	40.58	0.96	9.35	164.1	60.37	257.42	33.05	175.31	170.62	6.12	Domperidone,Metoclopromide, Irbesartan+Amlodipine,Metolazone,Metformin, Rosuvastatin	62.9	62.4	6	6	Low Risk	0	Low	32.831	14955.7	9.61285	Q4
59	51-60	Female	1.59	88.2	106	170/100	170	100	1	16	2	2	24.21	1.2	7.8	155.54	54.47	237.9	27.98	144.5	122.8	6	Amitriptyline, Metoprolol	49.4	48.9	6	6	Low Risk	0	Low	34.8879	8872.3	9.09069	Q4
56	51-60	Male	1.7	95	112	160/100	160	100	1	11	2	2	68.05	1.7	7.38	109.12	62.77	195.04	23.15	125.96	107.3	7.5	Torsemide, Candersartan, Indapamide, Bisoprolol	44.1	44.5	10	10	Moderate Risk	1	Moderate	32.872	6757.75	8.81845	Q3
78	>70	Female	1.51	93.5	115	140/80	140	80	1	12	2	2	52.32	0.92	6.24	137.93	50.91	214.12	25.28	138.14	82.51	6.84	Enoxapirin,Perindopril	59.6	62.7	17	17	Moderate Risk	1	Moderate	41.007	5698.97	8.64804	Q2
47	41-50	Female	1.71	92.5	106	176/100	176	100	1	14	2	2	21.21	0.9	3.02	166.41	53.64	235.22	15.17	85.87	106.32	6.9	Perindopril,Metolazone,Carvedilol, Atorvastatin	76.1	71.3	3	3	Low Risk	0	Low	31.6337	4564.85	8.42614	Q2
65	61-70	Female	1.63	101	101	200/96	200	96	1	20	2	2	28.62	0.7	6.42	142.33	57.71	215.59	15.55	83.78	81.93	6.3	Irbesartan+Amlodipine,Furosemide	90.9	89.3	11	11	Moderate Risk	1	Moderate	38.0142	3432.05	8.14091	Q1
50	41-50	Female	1.76	89	104	182/90	182	90	1	4	2	2	30.08	1.4	5.78	129.73	64.9	231.02	36.39	196.75	220.17	6.22	Metolazone,Perindopril, Rosuvastatin	43.7	42.3	3	3	Low Risk	0	Low	28.7319	21659.2	9.98319	Q4
51	51-60	Male	1.67	94	109	142/84	142	84	1	15	2	2	29.61	1.35	5.93	142.02	61.99	240.82	36.81	209.4	91.69	7.76	Candersartan, Metolazone	60.4	59.2	8	8	Low Risk	0	Low	33.705	9599.94	9.16951	Q4
64	61-70	Male	1.62	109	133	160/100	160	100	1	6	1	1	28.35	1.04	6.2	134.89	43.42	214.05	35.74	188.57	76.47	5.94	Rosuvastatin	75.5	76.4	25	25	High Risk	1	High	41.5333	7209.97	8.88322	Q3
48	41-50	Female	1.74	89	94	162/110	162	110	1	2	2	2	41.33	1.03	7.36	146.64	54.38	233.7	32.68	155.84	76.2	5.4	Telmisartan+Hydrochlorothiazide, Amitriptyline, Propranalol, Atorvastatin	64.2	60.8	3	3	Low Risk	0	Low	29.3962	5937.5	8.68904	Q2
35	<40	Female	1.67	63	87	136/84	136	84	2	25	2	2	28.72	0.6	3.12	142.41	42.75	201.04	15.88	74.41	130.9	5.5	Methyldopa, Telmisartan, Metolazone, Amitriptyline, Domeperidone	118.1	120.9	1	1	Low Risk	0	Low	22.5896	4870.13	8.49088	Q2
67	61-70	Male	1.69	62	34	150/100	150	100	1	6	1	1	50.54	0.96	5.89	115.68	49.41	179.55	14.46	82.47	90.9	5.94	Telmisartan, Bisoprolol,Bumetanide	81.5	83	25	25	High Risk	1	High	21.7079	3748.26	8.22905	Q1
49	41-50	Male	1.66	106	128	142/89	142	89	1	11	1	2	27.54	0.9	10.1	94	43	146	10.2	4.58	101	4.7	Amlodipine, Atorvastatin, Vasopril, Valsartan	99.9	95.3	2	2	Low Risk	0	Low	38.4671	231.29	5.44367	Q1
82	>70	Male	1.59	65.5	95	174/88	174	88	1	27	2	2	29.11	1.5	8.84	126.41	33.5	186.29	26.38	141.94	203.8	8.7	Glibenclamide	42.7	47.6	30	≥30	High Risk	1	High	25.9088	14463.7	9.5794	Q4
62	61-70	Male	1.75	97.5	109	130/80	130	80	2	16	1	2	28.47	0.66	7.03	158.93	41.44	236.17	35.8	190.19	91.78	6.3	Rosuvastatin, Bisoprolol	103.6	130	16	16	Moderate Risk	1	Moderate	31.8367	8727.82	9.07427	Q4
69	61-70	Male	1.76	83	100	140/70	140	70	1	14	1	2	27.89	1.13	6.3	128.04	42.48	193.68	23.16	115.78	114.23	5.5	Carvedilol	66	68.4	20	20	High Risk	1	High	26.7949	6612.77	8.79676	Q3
61	61-70	Male	1.66	92.5	107	200/136	200	136	1	5	1	2	53.66	1.6	9.25	140.14	61.55	227.52	25.83	135.14	83.88	4.5	Irbesartan+Amlodipine,Metolazone	45.8	46.9	12	12	Moderate Risk	1	Moderate	33.568	5667.77	8.64255	Q2
34	<40	Female	1.65	76.8	91	150/100	150	100	1	7	2	2	21.7	0.8	6.67	136.24	76.49	230.52	17.79	98.95	91.33	7.9	Methyldopa	96.2	87.3	1	<1	Low Risk	0	Low	28.2094	4518.55	8.41595	Q2
40	<40	Female	1.65	86.2	103	154/94	154	94	1	6	2	2	32.72	0.6	7.6	124.36	54.54	194.54	15.64	72.22	93.06	9.1	Telmisartan+ Hydrochlorothiazide,Amitriptyline,Propranalol	114	117.7	1	<1	Low Risk	0	Low	31.6621	3360.4	8.11981	Q1
50	41-50	Male	1.58	67	88	120/90	120	90	1	5	2	2	208.43	5.12	13.86	47.48	49.25	148.59	51.86	279.93	150.2	9	Torsemide, Metformin, Amlodipine Besilate	12.1	12.8	4	4	Low Risk	0	Low	26.8386	21022.7	9.95336	Q4
66	61-70	Female	1.66	135	131	142/80	142	80	1	6	2	2	27.21	1.02	3.4	92.26	44.36	158.19	21.55	117.65	160.5	7.92	Valsartan, Amlodipine, Atorvastatin, Indapamide, Aspirin	57.3	57.6	6	6	Low Risk	0	Low	48.9911	9441.41	9.15286	Q4
68	61-70	Female	1.57	74.5	102	130/89	130	89	2	21	2	2	21.39	1	10.43	148.93	57.56	225	18.51	100.38	143.08	8.5	Neurovite	57.8	58.6	6	6	Low Risk	0	Low	30.2243	7181.19	8.87922	Q3
53	51-60	Male	1.66	101	125	137/83	137	83	2	2	2	2	32.52	1.01	6.03	164.35	60.4	248.3	23.55	127.65	92.86	5.13	Spironolactone, Torsemide, Losartan	84.5	82.1	8	8	Low Risk	0	Low	36.6526	5926.79	8.68724	Q2
76	>70	Male	1.63	70.2	98	180/100	180	100	1	6	2	2	48.69	1.4	9.46	103.05	52.46	178.66	23.15	123.75	78.64	6.1	Metoprolol, Perindopril, Indapamide	48.5	52.4	25	25	High Risk	1	High	26.4218	4865.85	8.49	Q2
44	41-50	Male	1.85	99.5	103	210/130	210	130	1	9	1	1	40.23	1.19	6.27	50.02	36.76	103.27	16.49	87.21	85.4	5.63	Valsartan+Amlodipine, Metolazone	73.8	70.6	6	6	Low Risk	0	Low	29.0723	3723.87	8.22252	Q1
85	>70	Male	1.6	63.5	96	169/85	169	85	1	30	2	2	28.08	0.96	6.8	170.73	52.41	225	31.86	168.42	121.48	5.94	Torsemide, Telmisartan	71.8	79.1	25	25	High Risk	1	High	24.8047	10229.8	9.23306	Q4
45	41-50	Female	1.63	97.5	110	180/110	180	110	1	11	2	2	23.31	0.63	5.7	171.67	66.48	258.56	20.41	107.07	141.18	5.76	Telmisartan+ Hydrochlorothiazide, Indapamide, Propronanol, Lorazepam	108.3	108.6	4	4	Low Risk	0	Low	36.6969	7558.07	8.93037	Q3
68	61-70	Female	1.61	105	134	125/71	125	71	2	5	2	2	46.68	0.98	6.49	78.91	55.61	161.18	26.66	143.08	85.66	6.12	Amitriptyline, Telmisartan+Hydrochlorothiazide	59.3	60	4	4	Low Risk	0	Low	40.5077	6128.12	8.72064	Q3
43	41-50	Male	1.64	61.5	87	130/80	130	80	2	5	2	2	32.9	1.1	5.33	91.39	48.86	155.24	14.99	80.97	122.28	8.5	Telmisartan+ Hydrochlorothiazide	81.8	77.7	1	1	Low Risk	0	Low	22.8659	4950.51	8.50725	Q2
64	61-70	Female	1.53	75.8	107	152/87	152	87	1	43	2	2	14.3	0.9	4.9	125.7	33.6	159	23.5	76.8	103.5	5.2	Telmisartan+ Hydrochlorothiazide, Lorazepam, Tab Calcium/Magnesium/Zinc	67.6	67	5	5	Low Risk	0	Low	32.3807	3974.4	8.28763	Q1
39	<40	Female	1.56	92	118	150/100	150	100	1	2	2	2	26.91	1.51	6.56	139.75	46.8	200.57	14.02	60.21	76.4	4.87	Telmisartan+Amlodipine, Bisoprolol, Indapamide	43.1	40.8	1	1	Low Risk	0	Low	37.8041	2300.02	7.74067	Q1
59	51-60	Male	1.8	77	94	236/113	236	113	1	15	1	1	75.59	1.12	7.47	167.88	45.29	233.53	20.36	111.81	213.65	6.75	Indapamide, Metozalone, Atorvastatin, Metformin, Glimperide, Irbesartan+Amlodipine	71.5	71.3	30	≥30	High Risk	1	High	23.7654	11944.1	9.38799	Q4
47	41-50	Male	1.75	111	117	148/90	148	90	1	3	1	2	25.95	0.97	7.47	130.69	53.52	221.55	37.34	206.67	78.95	5.4	Perindopril, Indapamide	92.6	88.2	6	6	Low Risk	0	Low	36.2449	8158.3	9.00679	Q3
41	41-50	Male	1.67	70.5	95	120/76	120	76	2	1	2	2	20.3	1.02	4.95	91.23	40.19	159.28	27.86	149.33	85.53	5.58	Lexapro	90.9	85.5	1	1	Low Risk	0	Low	25.2788	6386.1	8.76188	Q3
64	61-70	Female	1.58	85.5	113	181/105	181	105	1	11	2	2	23.73	1	6.9	177.85	45.98	247.89	24.06	130.43	81.22	6.7	Indapamide,Irbesartan+ Hydrochlorothiazide	59.5	59.3	11	11	Moderate Risk	1	Moderate	34.2493	5296.76	8.57485	Q2
74	>70	Female	1.45	99	142	146/80	146	80	1	4	2	2	42.6	0.92	8.4	159	62.3	238.1	17.3	86.3	98.4	4.6	Furosemide, Metolazone,Hydrochlorothiazide,Valsartan	61.3	63.4	8	8	Low Risk	0	Low	47.0868	4245.96	8.35372	Q1
54	51-60	Female	1.67	102.5	106	170/110	170	110	1	5	2	2	22.18	0.9	5.83	157.9	66.8	238.7	14.88	74.4	82	5.7	Bendroflumethiazide, Lisinopril	72.5	69.3	3	3	Low Risk	0	Low	36.7528	3050.4	8.02303	Q1
68	61-70	Female	1.57	70	114	178/90	178	90	1	12	2	2	17.52	1.21	5	171.08	47.26	251.99	33.65	178.08	135.62	6.91	Telmisartan+Hydrochlorothiazide, Rosuvastatin	45.9	47	17	17	Moderate Risk	1	Moderate	28.3987	12075.6	9.39894	Q4
67	61-70	Male	1.7	91	113	170/98	170	98	1	6	2	2	38.65	1.07	6.88	102.53	43.66	191.25	46.06	245.33	66.78	5.22	Perindopril,Metoprolol	71.4	73.3	25	25	High Risk	1	High	31.4879	8191.57	9.01086	Q3
46	41-50	Female	1.67	105	121	170/120	170	120	1	31	2	2	42.19	1.04	6.41	127.34	47.49	200	25.17	135.92	94.05	6.39	Telmisartan,Amlodipine, Atorvastatin	64.4	60.6	4	4	Low Risk	0	Low	37.6493	6391.64	8.76275	Q3
30	<40	Male	1.84	79	89	152/93	152	93	1	2	1	1	25.32	1.4	8.35	150.68	76.27	253.89	26.94	124.64	85.07	4.62	Nifedipine, Lisinopril	66.9	63.2	5	5	Low Risk	0	Low	23.3341	5301.56	8.57576	Q2
74	>70	Female	1.45	99	142	146/80	146	80	1	4	2	2	42.6	0.92	8.4	159	62.3	238.1	17.3	86.3	98.4	4.6	Furosemide, Metolazone,Hydrochlorothiazide,Valsartan	61.3	63.4	8	8	Low Risk	0	Low	47.0868	4245.96	8.35372	Q1
69	61-70	Male	1.7	84.5	107	150/100	150	100	1	33	2	2	33.18	1.39	5.28	97.63	34.92	144.69	12.14	70.77	86.67	4.64	Telmisartan+ Hydrochlorothiazide, Carvedilol, Clopidrogrel, Spironolactone	51.3	53.9	20	20	High Risk	1	High	29.2388	3066.82	8.0284	Q1
85	>70	Male	1.6	63.5	96	169/85	169	85	1	30	2	2	28.08	0.96	6.8	170.73	52.41	225	31.86	168.42	121.48	5.94	Torsemide, Telmisartan	71.8	79.1	25	25	High Risk	1	High	24.8047	10229.8	9.23306	Q4
40	<40	Male	1.77	94	98	144/104	144	104	1	8	2	2	32.16	0.95	7.18	91.06	44.32	166.86	31.48	167.24	90.59	5.58	Perindopril	99.7	93.3	2	2	Low Risk	0	Low	30.0041	7575.14	8.93263	Q3
64	61-70	Female	1.57	72.5	103	134/68	134	68	2	9	2	2	52.31	1.4	7.05	206.71	72.85	303.57	24.01	126.03	97.38	8	Lisinopril, Spironolactone, talmisartan	39.6	40.2	5	5	Low Risk	0	Low	29.413	6136.4	8.72199	Q3
42	41-50	Female	1.67	98.5	106	180/104	180	104	1	12	1	2	47.91	0.99	5.5	64.87	46	132.53	21.66	117.83	84.3	5.49	Telmisartan+ Hydrochlorothiazide, Amlodipine	70.3	65.4	1	<1	Low Risk	0	Low	35.3186	4966.53	8.51048	Q2
60	51-60	Male	1.8	105	119	148/105	148	105	1	8	1	2	17.87	0.8	6.85	109.81	41.16	165.52	14.55	72.76	109.41	6.2	Telmisartan, Indapamide,Amlodipine	97.1	104.8	16	16	Moderate Risk	1	Moderate	32.4074	3980.34	8.28912	Q1
58	51-60	Female	1.59	50	79	120/70	120	70	2	8	2	2	40.12	0.6	5.41	120.3	26.92	135.08	7.86	53.3	87.75	4.8	Bisoprolol, Carvedilol	100.5	109.1	2	2	Low Risk	0	Low	19.7777	2338.54	7.75728	Q1
60	51-60	Male	1.57	68	103	135/75	135	75	2	6	2	2	25.99	1	7.54	91.03	65.88	238.24	81.33	416.67	101	6.6	Losartan, Perindopril, Indapamide,Celecoxib	81.4	81	10	10	Moderate Risk	1	Moderate	27.5873	21041.8	9.95427	Q4
66	61-70	Female	1.66	135	131	142/80	142	80	1	6	2	2	27.21	1.02	3.4	92.26	44.36	158.19	21.55	117.65	160.5	7.92	Valsartan, Amlodipine, Atorvastatin, Indapamide, Aspirin	57.3	57.6	6	6	Low Risk	0	Low	48.9911	9441.41	9.15286	Q4
68	61-70	Female	1.57	74.5	102	130/89	130	89	2	21	2	2	21.39	1	10.43	148.93	57.56	225	18.51	100.38	143.08	8.5	Neurovite	57.8	58.6	6	6	Low Risk	0	Low	30.2243	7181.19	8.87922	Q3
53	51-60	Male	1.66	101	125	137/83	137	83	2	2	2	2	32.52	1.01	6.03	164.35	60.4	248.3	23.55	127.65	92.86	5.13	Spironolactone, Torsemide, Losartan	84.5	82.1	8	8	Low Risk	0	Low	36.6526	5926.79	8.68724	Q2
65	61-70	Female	1.58	95	116	140/70	140	70	1	38	1	2	39.34	1.3	7	144.85	61.46	227.64	21.33	112.67	86.4	5.9	Amiloride+Hydrochlorothiazide, Nifedipine	43	43.7	6	6	Low Risk	0	Low	38.0548	4867.34	8.4903	Q2
67	61-70	Female	1.56	83	107	153/74	153	74	1	6	2	2	42.87	0.97	5.85	109.39	52.61	178.87	16.87	93.51	79.82	4.68	Monteleukast, Indapamide, Bisoprolol	60.4	60.9	6	6	Low Risk	0	Low	34.1059	3731.98	8.2247	Q1
53	51-60	Female	1.63	88	105	190/140	190	140	1	35	2	2	80.63	2.6	3.7	98.3	31.6	168.4	38.5	221	100	9.1	Lisinopril, Furosemide,Esomeprazole, Fluoroquinolone, Amiodarone	20.2	20.5	4	4	Low Risk	0	Low	33.1213	11050	9.31019	Q4
53	51-60	Male	1.79	85	99	182/105	182	105	1	35	2	2	37.74	1.04	7.61	69.33	64.85	171.26	37.08	197.04	78.41	6.03	Bisoprolol, Bumentanide, Irbesartan/Amlodipine	81.6	79.4	6	6	Low Risk	0	Low	26.5285	7724.95	8.95221	Q3
64	61-70	Female	1.78	93	105	164/96	164	96	1	15	2	2	47.02	1.09	4.04	126.62	71.06	223.76	26.08	140.43	88.95	5.63	Indapamide, Irbesartan+Amlodipine	53.6	53.7	5	5	Low Risk	0	Low	29.3524	6245.62	8.73964	Q3
67	61-70	Male	1.67	78.5	102	140/90	140	90	1	8	2	2	38.23	1	4.26	122.84	73.41	215.86	19.61	98.006	104.21	6.2	Candersartan	77.5	79.2	12	12	Moderate Risk	1	Moderate	28.1473	5106.6	8.53829	Q2
46	41-50	Male	1.73	83	94	150/90	150	90	1	6	2	2	26.62	0.76	7.56	115.03	60.87	194.2	18.3	101.54	81.2	5.38	Nifedipine, Candersartan, Telmisartan+Amlodipine	109.4	117.4	3	3	Low Risk	0	Low	27.7323	4122.52	8.32422	Q1
61	61-70	Female	1.66	98.5	100	156/75	156	75	1	12	2	2	23	1.1	7.92	143.9	59.23	213.88	10.75	62.07	89.58	6.1	Perindopril, Metoprolol	54.1	53.7	5	5	Low Risk	0	Low	35.7454	2780.12	7.93025	Q1
53	51-60	Male	1.77	85	103	170/78	170	78	1	3	1	2	44.59	1.17	10.2	73.26	44.59	149.81	31.96	164.83	128.68	4	Perindopril, Indapamide, Metolazone,Propranalol	70.8	69.3	6	6	Low Risk	0	Low	27.1314	10605.2	9.2691	Q4
49	41-50	Male	1.79	103	106	140/90	140	90	1	1	1	2	29.8	0.94	8.42	135.64	35.3	207.02	36.08	190.24	80.27	6.12	Indapamide,Rabeprazole, Domperidone	94.8	90.7	10	10	Moderate Risk	1	Moderate	32.1463	7635.28	8.94054	Q3
44	41-50	Male	1.76	78	94	178/110	178	110	1	6	1	1	24.86	1.3	8.58	67.78	42.83	144.71	34.1	170.48	72.17	6.39	Lisinopril, Perindopril/ Amlodipine	66.4	63.7	5	5	Low Risk	0	Low	25.1808	6151.77	8.7245	Q3
31	<40	Male	1.66	76.55	96	155/92	155	92	1	7	2	2	23.74	1.5	6.14	140.02	49.7	207.92	18.2	101.86	98.53	4.1	Perindopril, Propranalol	61.2	58	1	<1	Low Risk	0	Low	27.7798	5018.13	8.52081	Q2
60	51-60	Female	1.71	94	103	170/100	170	100	1	10	2	2	22.14	0.7	5.7	119.7	57.07	198.61	21.84	102.4	78.73	5.7	Telmisartan+Hydrochlorothiazide, Spironolactone, Bisprolol, Amlodipine	94.2	90.7	5	5	Low Risk	0	Low	32.1466	4030.98	8.30176	Q1
68	61-70	Male	1.67	93	125	149/72	149	72	1	41	1	2	23.92	0.7	8.88	134.87	62.93	207.47	9.67	63.63	75.58	5.6	Tab Calcium/Magnesium/Zinc	97	119.2	12	12	Moderate Risk	1	Moderate	33.3465	2404.58	7.78513	Q1
68	61-70	Female	1.57	70	114	178/90	178	90	1	12	2	2	17.52	1.21	5	171.08	47.26	251.99	33.65	178.08	135.62	6.91	Telmisartan+Hydrochlorothiazide, Rosuvastatin	45.9	47	17	17	Moderate Risk	1	Moderate	28.3987	12075.6	9.39894	Q4
67	61-70	Male	1.7	91	113	170/98	170	98	1	6	2	2	38.65	1.07	6.88	102.53	43.66	191.25	46.06	245.33	66.78	5.22	Perindopril,Metoprolol	71.4	73.3	25	25	High Risk	1	High	31.4879	8191.57	9.01086	Q3
46	41-50	Female	1.67	105	121	170/120	170	120	1	31	2	2	42.19	1.04	6.41	127.34	47.49	200	25.17	135.92	94.05	6.39	Telmisartan,Amlodipine, Atorvastatin	64.4	60.6	4	4	Low Risk	0	Low	37.6493	6391.64	8.76275	Q3
30	<40	Male	1.84	79	89	152/93	152	93	1	2	1	1	25.32	1.4	8.35	150.68	76.27	253.89	26.94	124.64	85.07	4.62	Nifedipine, Lisinopril	66.9	63.2	5	5	Low Risk	0	Low	23.3341	5301.56	8.57576	Q2
74	>70	Female	1.45	99	142	146/80	146	80	1	4	2	2	42.6	0.92	8.4	159	62.3	238.1	17.3	86.3	98.4	4.6	Furosemide, Metolazone,Hydrochlorothiazide,Valsartan	61.3	63.4	8	8	Low Risk	0	Low	47.0868	4245.96	8.35372	Q1
69	61-70	Male	1.7	84.5	107	150/100	150	100	1	33	2	2	33.18	1.39	5.28	97.63	34.92	144.69	12.14	70.77	86.67	4.64	Telmisartan+ Hydrochlorothiazide, Carvedilol, Clopidrogrel, Spironolactone	51.3	53.9	20	20	High Risk	1	High	29.2388	3066.82	8.0284	Q1
41	41-50	Female	1.69	136	140	143/86	143	86	1	10	1	2	35.03	1.31	6.21	169.31	52.74	266.57	43.62	263.41	167.79	6.55	Telmisartan+Amlodipine, Metoprolol	50.4	47.6	1	1	Low Risk	0	Low	47.6174	22098.8	10.0033	Q4
74	>70	Male	1.71	79	101	170/108	170	108	1	5	1	2	17.03	0.89	6.04	84.26	41.38	175.86	50.22	271.11	71.02	6.75	Telmisartan+Hydrochlorothiazide	84.2	88.8	25	25	High Risk	1	High	27.0169	9627.12	9.17234	Q4
47	41-50	Female	1.78	103	109	165/100	165	100	1	22	2	2	20.96	1.25	4.2	126.62	69.94	226.62	30.06	157.81	92.96	5.54	Telmisartan+Amlodipine, Esomeprazole, Valsartan+Amlodipine, Metolazone	51.2	48.8	2	2	Low Risk	0	Low	32.5085	7335.01	8.90041	Q3
55	51-60	Male	1.75	118.5	131	150/90	150	90	1	25	1	2	47.27	1.48	9.3	59.3	61.37	147.98	27.31	136.56	87.77	5.21	Propranalol	52.5	52.4	5	5	Low Risk	0	Low	38.6939	5992.94	8.69834	Q2
54	51-60	Female	1.56	86	111	150/90	150	90	1	25	2	2	31.9	0.92	6.81	137	70.13	234.97	27.84	129.23	76.19	6.03	Valsartan, Perindopril	70.6	67.6	2	2	Low Risk	0	Low	35.3386	4923.02	8.50168	Q2
84	>70	Male	1.68	63	97	168/62	168	62	1	12	2	2	47.35	1.42	13.23	118.06	34.34	168.21	15.81	74.07	102.7	4.78	Metoclopromide	45	50.5	30	≥30	High Risk	1	High	22.3214	3803.49	8.24368	Q1
53	51-60	Female	1.63	75	91	150/90	150	90	1	14	2	2	22.62	1.14	3.18	63.13	67.55	137.14	6.46	32.29	77.14	5.6	Propranalol	54.9	53	1	1	Low Risk	0	Low	28.2284	1245.43	7.12723	Q1
68	61-70	Male	1.67	90	112	166/80	166	80	1	10	2	2	25.69	0.63	8.62	113.07	47.51	184.33	23.75	128.92	201.37	5.3	Metformin,Atenolol+Nifedipine,Carvedilol,Vasopril,Atorvastatin,Telmisartan+Amlodipine	101.3	134.6	25	25	High Risk	1	High	32.2708	12980.3	9.47119	Q4
32	<40	Male	1.86	92.5	88	144/93	144	93	1	11	1	2	38.85	1.5	7.48	154.79	25.41	217.8	37.6	192.88	87.22	9.4	Atorvastatin, Lisinopril	60.7	57.6	1	1	Low Risk	0	Low	26.7372	8411.5	9.03735	Q3
52	51-60	Male	1.65	76	100	113/83	113	83	2	30	1	2	40.5	1.2	10.67	91.79	43.51	164.31	29.01	147.41	87.71	7	Amiodarone, Digoxin, Torsemide	69.1	67.6	5	5	Low Risk	0	Low	27.9155	6464.67	8.77411	Q3
63	61-70	Female	1.65	116.5	123	150/90	150	90	1	13	2	2	28.4	1.3	10.03	110.46	66.21	191.08	24.41	131.56	82	4.9	None	43.6	44	2	2	Low Risk	0	Low	42.7916	5393.96	8.59304	Q2
67	61-70	Female	1.59	72	93	180/87	180	87	1	8	2	2	24.4	0.9	5.9	99	37	176	23.4	64	135	5.8	None	66.2	66.4	8	8	Low Risk	0	Low	28.4799	4320	8.37101	Q1
57	51-60	Female	1.7	82	104	103/60	103	60	2	6	2	1	23.36	0.9	3.16	104.93	54.46	177.05	17.66	83.08	75.86	5.22	Domperidone,Telmisartan+Amlodipine	71	68.6	1	1	Low Risk	0	Low	28.3737	3151.22	8.05555	Q1
52	51-60	Male	1.85	115	123	120/70	120	70	2	1	2	2	53.52	1.3	8.23	66.41	38.88	166.34	61.05	330	114.69	13.1	Torsemide, Rosuvastatin, Bisoprolol, Telmisartan	62.7	61.6	8	8	Low Risk	0	Low	33.6012	18923.8	9.84818	Q4
46	41-50	Male	1.83	103	115	130/90	130	90	1	7	2	2	45.45	1.38	10.45	64.1	40.45	140.47	35.83	194.41	95.44	4.49	Neurovite, Perindopril	60.9	59	2	2	Low Risk	0	Low	30.7564	9277.25	9.13532	Q4
43	41-50	Female	1.62	81	93	130/80	130	80	2	9	2	2	35.46	0.84	5.9	143.16	60.08	219.98	16.74	93.52	151.85	6.3	Perindopril, Atorvastatin	85.1	78.7	1	1	Low Risk	0	Low	30.8642	7100.51	8.86792	Q3
34	<40	Female	1.62	79.5	105	154/104	154	104	1	20	2	2	26.43	0.7	6.1	134.25	49.59	208.16	24.32	111.96	105.34	7	Methyldopa, Irbesartan+ Amlodipine	113	101.8	1	<1	Low Risk	0	Low	30.2926	5896.93	8.68219	Q2
48	41-50	Male	1.71	77	88	220/110	220	110	1	13	1	2	31.32	1.04	7.3	143.43	78.61	241.61	19.57	87.74	109.62	5.58	Metolazone, Perindopril, Carvedilol, Telmisartan+Amlodipine	84.5	81	8	8	Low Risk	0	Low	26.3329	4809.03	8.47825	Q2
76	>70	Female	1.54	70	114	180/80	180	80	1	20	2	2	35.69	1.1	7.19	140.58	39.84	193.68	13.26	75.32	97.67	5.96	Carvedilol, Perindopril,Indapamide	48.7	51.3	27	27	High Risk	1	High	29.5159	3678.25	8.21019	Q1
71	>70	Male	1.72	92	101	136/74	136	74	2	6	2	2	32.03	0.9	6.27	146.19	38.6	223.29	38.5	202.7	146.88	5.5	Metolazone,Losartan	85.6	88.4	25	25	High Risk	1	High	31.0979	14886.3	9.6082	Q4
57	51-60	Female	1.65	81	103	155/100	155	100	1	9	2	2	22.66	0.8	6.5	118.1	40.9	175.78	16.78	94.3	185.5	7.5	Telmisartan+ Hydrochlorothiazide, Furosemide, Spironolactone	81.8	78.6	4	4	Low Risk	0	Low	29.7521	8746.33	9.07639	Q4
40	<40	Male	1.81	88	100	124/85	124	85	2	4	1	1	35.27	1.3	10.41	130.54	68.31	226.04	27.19	145.92	91.23	7	Atorvastatin, Allopurinol	68.3	65	6	6	Low Risk	0	Low	26.8612	6656.14	8.8033	Q3
56	51-60	Male	1.64	65	89	176/106	176	106	1	6	2	2	54.15	1.7	6.67	144.74	54.61	221.45	22.1	100.54	112.81	6	Metformin+Glimepride, Candersartan, Bisoprolol	44.1	44.5	16	16	Moderate Risk	1	Moderate	24.1672	5670.96	8.64311	Q2
45	41-50	Male	1.78	82.5	98	156/118	156	118	1	4	1	2	54.2	1.5	5.15	121.16	51.9	191.38	17.88	94.39	96.49	5.8	Candersartan	55.4	53.8	4	4	Low Risk	0	Low	26.0384	4553.85	8.42373	Q2
49	41-50	Male	1.69	80	98	162/106	162	106	1	11	2	2	24.73	1.3	7.36	170.39	55.31	235.94	10.24	62.02	109.66	8.1	Perindopril	64.1	62.4	8	8	Low Risk	0	Low	28.0102	3400.56	8.13169	Q1
59	51-60	Male	1.8	77	94	236/113	236	113	1	15	1	1	75.59	1.12	7.47	167.88	45.29	233.53	20.36	111.81	213.65	6.75	Indapamide, Metozalone, Atorvastatin, Metformin, Glimperide, Irbesartan+Amlodipine	71.5	71.3	30	≥30	High Risk	1	High	23.7654	11944.1	9.38799	Q4
76	>70	Male	1.71	74.5	96	130/71	130	71	2	43	2	2	44.42	1.2	6.34	147.49	55.06	221.05	18.5	86.54	187.69	4.5	Amlodipine, Telmisartan+ Hydrochlorothiazide	58.4	62.6	20	20	High Risk	1	High	25.4779	8121.35	9.00225	Q3
50	41-50	Male	1.78	88.2	91	155/101	155	101	1	5	2	2	32.89	1.06	5.46	80.28	38.79	146.67	27.6	145.32	87.69	6.12	Amitriptyline, Propranalol	81.4	78.6	6	6	Low Risk	0	Low	27.8374	6371.56	8.7596	Q3
53	51-60	Male	1.69	68	89	147/80	147	80	1	9	1	2	35.57	1.2	5.89	133.4	43.75	194.74	17.59	97.87	108.21	6.1	Telmisartan+ Hydrochlorothiazide, Propranalol, Tab Calcium/Magnesium/Zinc	68.6	67.3	8	8	Low Risk	0	Low	23.8087	5295.26	8.57457	Q2
54	51-60	Male	1.68	93.5	109	145/93	145	93	1	7	2	2	15.53	0.5	7.65	127.16	50.93	194.57	16.48	93.2	91.07	4.5	Perindopril	122.9	184.2	6	6	Low Risk	0	Low	33.1278	4243.86	8.35323	Q1
54	51-60	Female	1.67	102.5	106	170/110	170	110	1	5	2	2	22.18	0.9	5.83	157.9	66.8	238.7	14.88	74.4	82	5.7	Bendroflumethiazide, Lisinopril	72.5	69.3	3	3	Low Risk	0	Low	36.7528	3050.4	8.02303	Q1
66	61-70	Female	1.6	97	116	192/95	192	95	1	3	1	2	48.36	1.12	5.81	44.17	31.41	123.08	47.5	257.6	224.83	11.5	Perindopril	51.1	51.7	11	11	Moderate Risk	1	Moderate	37.8906	28958.1	10.2736	Q4
77	>70	Male	1.72	102.5	116	160/80	160	80	1	5	2	2	32.52	0.9	8.15	81.4	96.2	195.3	17.02	85.1	236.7	5.7	Clopidrogrel, Amlodipine,Losartan, Metoprolol	82.1	87	20	20	High Risk	1	High	34.6471	10071.6	9.21747	Q4
35	<40	Female	1.65	73.5	110	130/70	130	70	2	13	2	2	34.69	1	7.4	80.7	49.28	159.45	29.45	157.79	95.6	5.6	Telmisartan+ Hydrochlorothiazide	72.9	67.1	1	<1	Low Risk	0	Low	26.9972	7542.36	8.92829	Q3
36	<40	Male	1.73	64	71	150/110	150	110	1	1	1	2	27.2	0.87	4.36	63.46	36.36	125.58	25.76	138.58	88.39	4.41	Perindopril, Metformin	111	105.5	1	<1	Low Risk	0	Low	21.3839	6124.54	8.72006	Q3
81	>70	Male	1.64	64.5	92	146/110	146	110	1	16	2	2	43	0.8	7	82	48	136	12	90	110	5.8	Amitriptyline	83.8	98.6	25	25	High Risk	1	High	23.9813	4950	8.50714	Q2
70	61-70	Female	1.59	61	96	140/80	140	80	1	1	2	2	26.68	0.94	4.62	161.62	64.16	250	24.22	111.11	70.29	5.94	Furosemide, Rosuvastatin	61.5	62.6	11	11	Moderate Risk	1	Moderate	24.1288	3904.96	8.27	Q1
80	>70	Female	1.58	98.5	110	186/79	186	79	1	41	2	2	40.11	0.92	8.05	143.93	54.26	211.69	13.5	57.5	74.96	5.76	Indapamide, Irbesartan+Amlodipine, Metolazone	58.8	62.4	22	22	High Risk	1	High	39.4568	2155.1	7.67559	Q1
63	61-70	Male	1.69	80	104	140/95	140	95	1	7	2	2	50.83	1.09	9.32	110.02	39.35	206.67	57.3	301.54	99.06	6.75	Spironolactone, Telmisartan,Indapamide, Amitriptyline, Bisoprolol	71.9	72.6	20	20	High Risk	1	High	28.0102	14935.3	9.61148	Q4
52	51-60	Male	1.78	95.5	108	150/98	150	98	1	3	2	2	51.15	1.49	8.47	129.2	60.8	223.46	33.46	182.44	95.96	6.07	Indapamide+Amlodipine	53.2	52.6	6	6	Low Risk	0	Low	30.1414	8753.47	9.07721	Q4
51	51-60	Male	1.86	98	103	143/82	143	82	1	8	2	2	32.01	1.56	7.76	167.82	58.13	253.99	28.04	130.2	102.98	6.3	Perindopril,Atorvastatin	50.7	50.1	10	10	Low Risk	0	Low	28.327	6704	8.81046	Q3
56	51-60	Male	1.64	65	89	176/106	176	106	1	6	2	2	54.15	1.7	6.67	144.74	54.61	221.45	22.1	100.54	112.81	6	Metformin+Glimepride, Candersartan, Bisoprolol	44.1	44.5	16	16	Moderate Risk	1	Moderate	24.1672	5670.96	8.64311	Q2
36	<40	Male	1.76	100	104	144/81	144	81	1	11	1	2	48.4	1.05	8.55	92.67	43.22	138.29	22.4	120	75.92	6.3	Metoprolol, Telmisartan	90.9	84.9	1	1	Low Risk	0	Low	32.2831	4555.2	8.42402	Q2
49	41-50	Female	1.57	70	87	130/80	130	80	2	11	2	2	10.31	0.8	5.96	92.13	57.31	162.28	12.84	74.69	91.1	6.8	Propranalol	86.6	81	1	1	Low Risk	0	Low	28.3987	3402.13	8.13216	Q1
67	61-70	Male	1.79	92	103	160/90	160	90	1	19	1	1	50.2	2.2	8.84	85.04	48.07	166.36	33.25	176.09	152.92	8.92	Telmisartan, Indapamide	29.9	31.9	30	≥30	High Risk	1	High	28.7132	13463.8	9.50776	Q4
70	61-70	Female	1.57	85	109	196/80	196	80	1	3	2	2	45.24	1.32	6.77	143.43	45.79	218.33	29.99	152.34	111.8	5.9	Perindopril, Metolazone	40.8	42.3	17	17	Moderate Risk	1	Moderate	34.4842	8515.81	9.04968	Q3
18	<40	Male	1.91	90.5	80	140/100	140	100	1	9	2	2	35.55	1.13	11.73	127.72	43.38	193.94	22.84	124	105.09	4.95	Telmisartan+ Hydrochlorothiazide,Lorazepam	94.4	89.8	1	<1	Low Risk	0	Low	24.8074	6515.58	8.78195	Q3
36	<40	Male	1.66	92	104	194/121	194	121	1	6	1	2	29.47	1.1	8.04	169.31	42.86	237.14	24.97	124.87	88.39	4.5	Metolazone, Perindopril	85.9	80.5	4	4	Low Risk	0	Low	33.3866	5518.63	8.61588	Q2
62	61-70	Female	1.63	109	107	280/130	280	130	1	9	2	2	48.83	1.5	8.3	188.34	56.52	260.75	15.89	89.49	97.94	#NULL!	Metoprolol, Methyl dopa, Rosuvastatin,Amiloride+hydrochlorothiazide	37	37.4	8	8	Low Risk	0	Low	41.0253	4382.33	8.38533	Q2
56	51-60	Male	1.73	84	108	138/80	138	80	2	3	1	2	33.8	1.27	6.29	88.43	60.67	160.33	11.23	66.3	97.46	4.12	Neurovite,Amitriptylline	62.7	62.4	8	8	Low Risk	0	Low	28.0664	3230.8	8.08048	Q1
50	41-50	Male	1.75	85	104	154/88	154	88	1	1	2	2	14.49	0.83	4.94	136.96	58.18	266.67	71.53	377.18	71.05	6.75	Propranalol, Atorvastatin	102.6	104.2	10	10	Moderate Risk	1	Moderate	27.7551	13399.3	9.50296	Q4
48	41-50	Female	1.67	75	107	140/85	140	85	1	10	2	2	26.67	1.01	5.11	137.89	42.28	211.54	31.87	164.21	103.51	8.1	Telmisartan, Rosuvastatin	65.8	62.2	3	3	Low Risk	0	Low	26.8923	8498.69	9.04767	Q3
66	61-70	Female	1.47	83	112	158/98	158	98	1	6	2	2	22.13	0.9	6	204.84	83.56	310.74	22.34	121.74	106.78	7	Amiodarone	66.6	66.6	11	11	Moderate Risk	1	Moderate	38.4099	6499.7	8.77951	Q3
74	>70	Female	1.53	78	96	153/72	153	72	1	17	2	2	61.1	1.78	8.4	160.13	44.44	230.31	25.74	123.64	89.2	4.79	Hydrochlorthiazide	27.6	29.6	14	14	Moderate Risk	1	Moderate	33.3205	5514.34	8.61511	Q2
63	61-70	Male	1.65	86.5	116	125/75	125	75	2	17	1	2	28.1	1.1	9.97	164.71	69.72	255.56	21.13	115.96	75.47	7.7	Vasopril, Amiloride+Hydrochlorothiazide, Candersartan,Propranalol,Amitriptyline	71.1	71.9	10	10	Moderate Risk	1	Moderate	31.7723	4375.75	8.38383	Q2
40	<40	Female	1.72	90	94	148/90	148	90	1	2	2	2	20.5	0.94	3.37	93.96	43.78	151.02	13.48	76.74	84.09	5.6	Methyl dopa, Nifedipine	75.9	70.1	1	<1	Low Risk	0	Low	30.4218	3226.53	8.07916	Q1
45	41-50	Male	1.72	95	110	140/90	140	90	1	2	2	2	27.66	1.35	7.13	55.64	56.46	167.72	55.62	300.16	113.33	5.71	Indapamide, Perindopril	63	60.7	4	4	Low Risk	0	Low	32.112	17008.6	9.74147	Q4
72	>70	Female	1.53	90.5	120	195/98	195	98	1	9	2	2	20.17	1	8.51	137.13	52.32	208.3	18.85	104.94	170.8	4.6	Valsartan+ Hydrochlorothiazide, Glimepride+Metformin	56.2	57.9	14	14	Moderate Risk	1	Moderate	38.6603	8961.88	9.10073	Q4
51	51-60	Male	1.7	95.5	108	160/144	160	144	1	21	2	2	42.7	1.5	8.39	142.77	39.79	206.03	23.47	123.28	110.85	4.9	Irbesartan+Amlodipine, Metolazone, Atorvastatin	53.1	52.4	12	12	Moderate Risk	1	Moderate	33.045	6832.79	8.82949	Q3
52	51-60	Male	1.87	106	#NULL!	134/86	134	86	2	11	1	2	27.2	1.08	6.85	173.67	67.27	269.44	28.5	132.8	86.51	5.04	Indapamide, Atorvastatin, Cinnarizine,Neurovite	78.5	76.3	8	8	Low Risk	0	Low	30.3126	5744.26	8.65596	Q2
51	51-60	Female	1.64	134	124	133/74	133	74	2	1	2	2	38.72	0.89	6.45	120.17	50.19	189.47	19.11	105.69	88.1	6.48	Bumentanide, Telmisartan	75	71.1	1	1	Low Risk	0	Low	49.8215	4655.64	8.44584	Q2
55	51-60	Male	1.88	107	41	140/70	140	70	1	18	2	2	24.42	0.81	5.11	103.54	51.95	172.09	16.6	85.03	82.16	6.93	Telmisartan+Hydrochlorothiazide	100.1	105.2	10	10	Moderate Risk	1	Moderate	30.2739	3493.03	8.15853	Q1
75	>70	Female	1.58	81.5	104	180/60	180	60	1	11	2	2	64.59	1.3	8.67	102.45	41.12	173.53	29.96	153.45	139.22	6.7	Indapamide, Perindopril, Propranalol	40.1	42.4	27	27	High Risk	1	High	32.647	10681.7	9.27628	Q4
60	51-60	Female	1.57	103	130	144/82	144	82	1	26	2	2	32.33	1.1	5.85	76.35	56.14	154.51	22.02	117.11	131.28	4	Telmisartan+Amlodipine, Metolazone	54.5	53.8	3	3	Low Risk	0	Low	41.7867	7687.1	8.9473	Q3
46	41-50	Female	1.68	82.5	102	134/77	134	77	2	10	2	2	23.85	0.85	3.91	148.75	45.3	226.29	32.24	171.43	72.56	4.68	Amlodipine, Losartan	82.2	76.5	2	2	Low Risk	0	Low	29.2304	6219.48	8.73544	Q3
59	51-60	Male	1.73	96.5	114	159/89	159	89	1	30	1	2	57.34	1.8	9	91.03	49	168.03	20.8	110	91.85	6.5	Allupurinol, Celecoxib	40.3	41.3	12	12	Moderate Risk	1	Moderate	32.243	5051.75	8.52749	Q2
43	41-50	Female	1.69	98	114	180/110	180	110	1	5	2	2	38.47	0.99	7.23	142.49	57.51	219.54	19.54	107.97	75.18	5.7	Perindopril+Amlodipine, Nattoenzym	69.8	65.1	1	1	Low Risk	0	Low	34.3125	4058.59	8.30859	Q1
56	51-60	Male	1.71	81.5	97	131/81	131	81	2	25	1	2	31.4	1.1	10.36	93.65	45.77	155.36	15.94	85.71	60.91	6.45	Metolazone, Amiloride+hydrochlorothiazide, Metformin	74.6	73.6	8	8	Low Risk	0	Low	27.8718	2610.3	7.86722	Q1
65	61-70	Male	1.66	69.5	94	103/68	103	68	2	2	2	2	86.53	1.92	12.34	84.46	60.5	171.74	26.78	143.62	238.41	10.08	Torsemide,Insulin, Spironolactone,Rosuvastatin	35.7	37.5	8	8	Low Risk	0	Low	25.2214	17120.2	9.74802	Q4
53	51-60	Female	1.53	75	93	199/115	199	115	1	11	2	2	24.36	0.86	5.65	132.32	60.93	219.11	25.86	143.19	126.55	5.31	Telmisartan+Hydrochlorothiazide, Amlodipine, Propranalol	77.1	73.4	3	3	Low Risk	0	Low	32.039	9060.35	9.11166	Q4
50	41-50	Male	1.83	101	102	138/86	138	86	2	5	1	1	43.35	1.2	8.84	201.81	46.64	273.72	25.27	136.06	101.8	7.6	Atorvastatin,Amlodipine,Clopidrogrel	70.1	68.1	16	16	Moderate Risk	1	Moderate	30.1592	6925.45	8.84296	Q3
30	<40	Female	1.71	90	109	170/110	170	110	1	8	2	2	29.9	1.1	6.7	128.36	57.76	207.45	21.33	112.67	102.65	4.8	Hydrocortisone, Aminophylinne, Telmisartan, Metalazone, Prednisolone	67.3	62	1	<1	Low Risk	0	Low	30.7787	5782.79	8.66264	Q2
59	51-60	Male	1.66	75.5	95	140/92	140	92	1	13	2	2	17.34	1.16	5.93	118.81	60.51	196.61	17.29	96.04	97.95	5.04	Irbesartan+Amlodipine, Metolazone, Amitriptyline	68.5	68.5	8	8	Low Risk	0	Low	27.3988	4703.56	8.45607	Q2
63	61-70	Female	1.56	84	115	180/120	180	120	1	16	2	2	58.81	1.7	6.9	82.28	49.09	146.52	15.15	75.74	92.79	7.2	Furosemide, Spironolactone, Carvedilol, Simvastatin, Telmisartan, Methyldopa	31.5	32.3	5	5	Low Risk	0	Low	34.5168	3513.96	8.1645	Q1
50	41-50	Male	1.75	85	104	154/88	154	88	1	1	2	2	14.49	0.83	4.94	136.96	58.18	266.67	71.53	377.18	71.05	6.75	Propranalol, Atorvastatin	102.6	104.2	10	10	Moderate Risk	1	Moderate	27.7551	13399.3	9.50296	Q4
48	41-50	Female	1.67	75	107	140/85	140	85	1	10	2	2	26.67	1.01	5.11	137.89	42.28	211.54	31.87	164.21	103.51	8.1	Telmisartan, Rosuvastatin	65.8	62.2	3	3	Low Risk	0	Low	26.8923	8498.69	9.04767	Q3
66	61-70	Female	1.47	83	112	158/98	158	98	1	6	2	2	22.13	0.9	6	204.84	83.56	310.74	22.34	121.74	106.78	7	Amiodarone	66.6	66.6	11	11	Moderate Risk	1	Moderate	38.4099	6499.7	8.77951	Q3
55	51-60	Male	1.77	116.5	122	140/90	140	90	1	11	2	2	79.26	1.66	6.4	82.03	62.77	164.13	19.33	106.67	102.7	6.7	Rosuvastatin,Furosemide, Telmisartan+Amlodipine	45.7	45.9	8	8	Low Risk	0	Low	37.186	5477.5	8.6084	Q2
79	>70	Female	1.51	66	92	151/97	151	97	1	4	2	2	28.17	1.1	3.5	97	44.1	155.4	14.3	73.4	118.58	9.8	Torsemide,Spironolactone,Losartan	47.7	50.9	17	17	Moderate Risk	1	Moderate	28.9461	4351.89	8.37836	Q2
65	61-70	Male	1.68	68	90	210/110	210	110	1	5	2	2	134.89	3.63	8.89	114.52	31.58	157.89	11.79	48.96	131.2	6.05	Torsemide,Metolazone, Irbesartan+Amlodipine	16.5	18	25	25	High Risk	1	High	24.093	3211.78	8.07458	Q1
67	61-70	Male	1.79	92	103	160/90	160	90	1	19	1	1	50.2	2.2	8.84	85.04	48.07	166.36	33.25	176.09	152.92	8.92	Telmisartan, Indapamide	29.9	31.9	30	≥30	High Risk	1	High	28.7132	13463.8	9.50776	Q4
49	41-50	Female	1.65	82.5	98	150/100	150	100	1	12	2	2	21.95	0.71	4.47	153.74	55.11	242.6	33.95	179.89	94.7	5.71	Telmisartan+Hydrochlorothiazide	100	93	4	4	Low Risk	0	Low	30.303	8517.79	9.04991	Q3
68	61-70	Female	1.53	54.5	87	140/90	140	90	1	49	2	2	38.23	1.4	6.05	168.09	47.09	238.33	23.15	125.76	103.81	5.9	Telmisartan+ Hydrochlorothiazide, Metoprolol	38.5	39.7	11	11	Moderate Risk	1	Moderate	23.2816	6527.57	8.78379	Q3
50	41-50	Male	1.78	97.5	116	130/80	130	80	2	9	2	2	33.6	1.1	4.5	129.57	37.99	182.93	15.37	89.36	123.9	4	Lisinopril, Indapamide	77.9	75.3	10	10	Moderate Risk	1	Moderate	30.7726	5535.85	8.619	Q2
46	41-50	Male	1.69	74	91	212/103	212	103	1	5	2	2	14.24	1	7.18	173.41	48.8	244.55	22.34	121.95	72.03	5.2	Metolazone, Atorvastatin,Perindopril	89.9	85.5	12	12	Moderate Risk	1	Moderate	25.9095	4392.03	8.38755	Q2
59	51-60	Male	1.7	83.5	108	126/78	126	78	2	7	2	2	26.52	1.07	5.75	108.95	67.96	190.65	13.74	73.89	87.82	5.85	Perindopril, Metolazone	75.6	75.2	6	6	Low Risk	0	Low	28.8927	3244.51	8.08472	Q1
45	41-50	Female	1.67	100.5	119	143/94	143	94	1	6	2	2	36.31	1.3	7.8	153.28	58.75	242.64	30.61	153.01	166.81	8	Propranalol,Amitriptyline	49.5	47.1	4	4	Low Risk	0	Low	36.0357	12761.8	9.45421	Q4
32	<40	Male	1.83	126	128	160/105	160	105	1	4	1	2	37.4	0.99	9.39	141.19	55.49	235.6	38.92	214.81	78.2	5.13	Amiloride+Hydrochlorothiazide, Amlodipine, Torsemide,Bisoprolol	100.4	93.1	1	1	Low Risk	0	Low	37.6243	8399.07	9.03588	Q3
57	51-60	Male	1.79	85	98	146/90	146	90	1	4	2	2	29.59	1.1	7.07	126.52	41.51	196.37	28.34	141.72	91.23	7	Perindopril, Metolazone	74.1	73.3	12	12	Moderate Risk	1	Moderate	26.5285	6464.56	8.77409	Q3
54	51-60	Male	1.6	75	98	157/77	157	77	1	13	2	2	30.39	0.97	5.7	103.11	72.73	198.77	22.93	124.64	86.5	4.5	Indapamide, Propranalol	88.1	85.7	5	5	Low Risk	0	Low	29.2969	5390.68	8.59243	Q2
64	61-70	Female	1.64	120	136	197/88	197	88	1	4	2	2	39.24	1.21	9.04	119.75	34.59	176.58	22.24	121.26	71.06	5.12	Valsartan+Amlodipine, Torsemide,Bisoprolol	47.2	47.6	8	8	Low Risk	0	Low	44.6163	4308.37	8.36831	Q1
63	61-70	Female	1.58	89	113	166/96	166	96	1	2	2	2	36.43	0.54	5.7	111.89	52.06	172.94	15.11	77.07	81.4	5.29	Telmisartan+Hydrochlorothiazide	100.4	121.2	5	5	Low Risk	0	Low	35.6513	3136.75	8.05094	Q1
40	<40	Male	1.79	91	54	138/95	138	95	1	1	2	2	160.4	6.19	11.23	73.82	31.02	176.47	71.63	383.19	90.2	4.2	Metoclopromide, Telmisartan+Hydrochlorothiazide, Rabeprazole	10.3	10.7	3	3	Low Risk	0	Low	28.4011	17281.9	9.75741	Q4
53	51-60	Female	1.53	75	93	199/115	199	115	1	11	2	2	24.36	0.86	5.65	132.32	60.93	219.11	25.86	143.19	126.55	5.31	Telmisartan+Hydrochlorothiazide, Amlodipine, Propranalol	77.1	73.4	3	3	Low Risk	0	Low	32.039	9060.35	9.11166	Q4
50	41-50	Male	1.83	101	102	138/86	138	86	2	5	1	1	43.35	1.2	8.84	201.81	46.64	273.72	25.27	136.06	101.8	7.6	Atorvastatin,Amlodipine,Clopidrogrel	70.1	68.1	16	16	Moderate Risk	1	Moderate	30.1592	6925.45	8.84296	Q3
50	41-50	Female	1.54	122	110	170/100	170	100	1	25	2	2	33.25	0.6	9.61	95.68	55.85	167.97	16.56	91.78	126.2	4.4	Metolazone, Nifedipine, Rosuvastatin	106.3	112.5	2	2	Low Risk	0	Low	51.4421	5791.32	8.66412	Q2
69	61-70	Female	1.53	75.5	115	202/113	202	113	1	35	2	2	22.33	0.8	4.4	102.63	54.8	183.55	26.12	120.75	78.3	6.26	Perindopril, Bendroflumethiazide	75.2	75.6	8	8	Low Risk	0	Low	32.2526	4727.36	8.46112	Q2
35	<40	Male	1.76	107.5	118	135/79	135	79	2	5	2	2	22.62	0.78	4.73	61.36	63.61	137.11	12.14	70.65	99.71	4.68	Indapamide, Esomeprazole,Domiperidone, Bisoprolol, Furosemide	116.9	120.4	1	<1	Low Risk	0	Low	34.7043	3522.26	8.16686	Q1
58	51-60	Male	1.75	88.5	106	133/79	133	79	2	22	1	2	62.71	2.3	6.84	101.48	56.72	189.43	31.23	169.62	166.8	7.2	Perindopril, Aspirin, Amlodipine, Amiloride+ Hydrochlorothiazide	30.2	31.2	10	10	Moderate Risk	1	Moderate	28.898	14146.3	9.55721	Q4
50	41-50	Male	1.76	99	109	175/113	175	113	1	20	1	1	30.97	1.1	11.57	149.71	49.51	223.68	24.46	132.38	130.48	6.7	Nifidipine, Metoprolol	77.9	75.3	20	20	High Risk	1	High	31.9602	8636.47	9.06375	Q4
60	51-60	Female	1.55	105.5	128	174/97	174	97	1	28	2	2	30.28	1	9.83	131.23	37.09	185.45	17.13	91.66	143.55	9.4	Metoprolol, Telmisaratan+Amlodipine	61.2	60.1	8	8	Low Risk	0	Low	43.9126	6578.9	8.79162	Q3
70	61-70	Female	1.52	75	109	170/100	170	100	1	5	2	2	32.35	0.8	8.85	135.41	57.85	214.28	21.02	111.11	101.08	8.7	Rosuvastatin, Propranalol	74.7	75.4	14	14	Moderate Risk	1	Moderate	32.4619	5615.5	8.63329	Q2
34	<40	Female	1.66	73	89	123/84	123	84	2	5	2	2	31.42	1.3	6.76	113.31	57.13	186.71	16.27	81.33	109.53	6.07	Perindopril, Metolazone	53.5	49.8	1	<1	Low Risk	0	Low	26.4915	4454.04	8.40157	Q2
45	41-50	Male	1.66	83	105	132/100	132	100	1	2	2	2	21.32	1.35	7.78	86.49	33.93	134.07	13.65	78.1	84.91	5.21	Torsemide, Candersartan, Enoxaparin, Bisoprolol	63	60.7	3	3	Low Risk	0	Low	30.1205	3315.74	8.10643	Q1
45	41-50	Male	1.72	95	110	140/90	140	90	1	2	2	2	27.66	1.35	7.13	55.64	56.46	167.72	55.62	300.16	113.33	5.71	Indapamide, Perindopril	63	60.7	4	4	Low Risk	0	Low	32.112	17008.6	9.74147	Q4
72	>70	Female	1.53	90.5	120	195/98	195	98	1	9	2	2	20.17	1	8.51	137.13	52.32	208.3	18.85	104.94	170.8	4.6	Valsartan+ Hydrochlorothiazide, Glimepride+Metformin	56.2	57.9	14	14	Moderate Risk	1	Moderate	38.6603	8961.88	9.10073	Q4
51	51-60	Male	1.7	95.5	108	160/144	160	144	1	21	2	2	42.7	1.5	8.39	142.77	39.79	206.03	23.47	123.28	110.85	4.9	Irbesartan+Amlodipine, Metolazone, Atorvastatin	53.1	52.4	12	12	Moderate Risk	1	Moderate	33.045	6832.79	8.82949	Q3
52	51-60	Male	1.87	106	#NULL!	134/86	134	86	2	11	1	2	27.2	1.08	6.85	173.67	67.27	269.44	28.5	132.8	86.51	5.04	Indapamide, Atorvastatin, Cinnarizine,Neurovite	78.5	76.3	8	8	Low Risk	0	Low	30.3126	5744.26	8.65596	Q2
51	51-60	Female	1.64	134	124	133/74	133	74	2	1	2	2	38.72	0.89	6.45	120.17	50.19	189.47	19.11	105.69	88.1	6.48	Bumentanide, Telmisartan	75	71.1	1	1	Low Risk	0	Low	49.8215	4655.64	8.44584	Q2
55	51-60	Male	1.88	107	41	140/70	140	70	1	18	2	2	24.42	0.81	5.11	103.54	51.95	172.09	16.6	85.03	82.16	6.93	Telmisartan+Hydrochlorothiazide	100.1	105.2	10	10	Moderate Risk	1	Moderate	30.2739	3493.03	8.15853	Q1
61	61-70	Male	1.74	122	126	150/84	150	84	1	4	1	2	80.19	2.31	9.07	76.42	36.3	135.46	22.74	123.71	409.5	9.36	Torsemide, Perindopril, Indapamide,Rosuvastatin	29.4	30.7	16	16	Moderate Risk	1	Moderate	40.2959	25329.6	10.1397	Q4
62	61-70	Female	1.62	84	102	130/70	130	70	2	20	2	2	26.03	0.93	6.06	96.09	67.34	196.3	32.87	173.91	113.9	6.57	Indapamide	65.9	64.9	2	2	Low Risk	0	Low	32.0073	9904.17	9.20071	Q4
46	41-50	Female	1.64	81	98	175/103	175	103	1	9	2	2	22.3	1.35	5.46	197.84	49.73	275.52	27.95	129.75	115.29	5.46	Telmisartan+ Hydrochlorothiazide, Propranalol	47	44.9	5	5	Low Risk	0	Low	30.116	7479.44	8.91991	Q3
61	61-70	Female	1.5	72.1	101	148/86	148	86	1	8	2	2	17.19	1.12	5.65	133.89	52.23	217.62	31.5	152.78	79.78	5.29	Amlodipine, Indapamide+Amlodipine	53	52.6	5	5	Low Risk	0	Low	32.0444	6094.39	8.71512	Q3
65	61-70	Male	1.68	73.5	98	120/70	120	70	2	5	1	1	17.98	0.6	5.69	193.55	44.07	223.26	25.64	123.19	80.29	4.96	Amlodipine, Candersartan, Indapamide, Lorazepam	105.5	143.7	20	20	High Risk	1	High	26.0417	4945.46	8.50623	Q2
57	51-60	Female	1.58	87.5	108	150/90	150	90	1	1	2	2	28.51	1.02	5.41	106.27	46.9	171.58	18.41	100	77.24	6.4	None	61	59.4	2	2	Low Risk	0	Low	35.0505	3862	8.25894	Q1
81	>70	Female	1.53	104	117	149/111	149	111	1	38	2	2	27.95	0.6	10	170.48	70	251.61	11.13	55.69	73.39	4.9	Frusemide, Spironolactone,Metoprolol	85.5	102	17	17	Moderate Risk	1	Moderate	44.4274	2043.54	7.62244	Q1
40	<40	Male	1.75	95	106	180/100	180	100	1	12	2	2	31.92	0.7	6.9	137.7	60	230.45	32.75	178.71	154	4.7	Perindopril, Furosemide, Spironolactone	118	132.8	3	3	Low Risk	0	Low	31.0204	13760.7	9.52957	Q4
44	41-50	Male	1.72	80	101	150/90	150	90	1	18	1	2	53.95	2.3	10.14	91.34	62.06	165.55	12.15	165.55	103.14	5.6	Metolazone,Perindopril	33.3	33	1	1	Low Risk	0	Low	27.0416	8537.41	9.05221	Q4
46	41-50	Female	1.66	78	95	206/108	206	108	1	8	1	2	15.26	1.3	5.48	107.63	46.3	176.22	21.59	112.97	116	4.81	Irbesartan+ Amlodipine, Metolazone	49.2	46.9	2	2	Low Risk	0	Low	28.306	6552.26	8.78757	Q3
53	51-60	Female	1.53	76	108	150/90	150	90	1	9	2	2	28.07	1.2	8	96.17	58.48	176.15	21.5	113.51	98.01	4.8	Perindopril, Amlodipine	51.6	49.9	2	2	Low Risk	0	Low	32.4661	5562.56	8.62381	Q2
43	41-50	Female	1.7	93	104	143/74	143	74	1	10	2	2	17.24	1.1	9.52	116.21	73.85	204.81	14.75	83.57	105.18	6.1	Metoprolol, Amlodpine, Lisinopril	61.4	57.6	1	1	Low Risk	0	Low	32.1799	4394.95	8.38821	Q2
38	<40	Male	1.79	107	111	171/106	171	106	1	9	2	2	33.33	1.24	7.41	89.47	52.67	156.3	14.16	80.95	80.23	4.96	Spironolactone,Perindopril/ Amlodipine,Tab Calcium/Magnesium/Zinc	73.3	69.3	1	<1	Low Risk	0	Low	33.3947	3247.31	8.08558	Q1
38	<40	Male	1.75	81	101	140/100	140	100	1	5	2	2	40.93	1.12	10	135.4	63.94	260.04	60.7	318.82	78.85	6.48	Perindopril,Indapamide	82.9	78	2	2	Low Risk	0	Low	26.449	12569.5	9.43903	Q4
74	>70	Male	1.69	68.5	92	148/88	148	88	1	3	2	2	20.31	1.23	8.97	127.15	56.51	211.65	27.99	149.9	110.53	4.96	Propranalol, Lorazepam,Metolazone	57.5	61.1	16	16	Moderate Risk	1	Moderate	23.9838	8284.22	9.02211	Q3
67	61-70	Male	1.72	93.5	114	157/94	157	94	1	22	1	2	50.06	1.7	8.33	101.27	41.33	167.41	24.81	134.63	96	4.3	None	40.8	42.9	16	16	Moderate Risk	1	Moderate	31.6049	6462.24	8.77373	Q3
57	51-60	Male	1.76	95.8	103	160/78	160	78	1	14	2	2	53.13	1.26	6.48	149.41	51.67	223.04	21.96	119.63	90.08	5.3	Perindopril, Spironolactone, Bisoprolol	62.9	62.7	16	16	Moderate Risk	1	Moderate	30.9272	5388.14	8.59195	Q2
81	>70	Female	1.63	93.5	115	150/80	150	80	1	8	2	2	47.15	0.92	7.63	109.74	65.03	192.83	18.06	100.8	85.4	7.14	Perindopril, Rosuvastatin, Indapamide	58.4	62.3	14	14	Moderate Risk	1	Moderate	35.1914	4304.16	8.36734	Q1
68	61-70	Male	1.71	92	112	152/92	152	92	1	25	1	2	33.93	1.3	7.5	78.26	32.61	125.73	14.86	84.13	74.43	6.1	Atorvastatin,Irbesartan+Amlodipine, Clopidrogrel	56.1	58.3	20	20	High Risk	1	High	31.4627	3130.9	8.04908	Q1
74	>70	Female	1.59	74	114	108/54	108	54	2	34	2	2	96.52	3.6	11.37	88.86	50.26	170.35	31.23	166.36	136.06	6.1	Lisinopril, Telmisartan,Allupurinol	11.8	13.1	3	3	Low Risk	0	Low	29.271	11317.5	9.3341	Q4
89	>70	Female	1.52	85	117	145/85	145	85	1	40	2	2	29.41	1	13.47	100.81	89.06	217.76	27.89	149.44	104.38	8.5	Torsemide, Spironolactone,Clopidrogrel	49.9	55.5	14	14	Moderate Risk	1	Moderate	36.7902	7799.27	8.96179	Q3
47	41-50	Female	1.63	70	87	146/86	146	86	1	5	2	2	14.2	0.8	6.77	155.18	57.14	243.81	31.49	158.48	79.48	7.9	Propranalol, Candersartan	87.8	81.7	4	4	Low Risk	0	Low	26.3465	6298	8.74799	Q3
59	51-60	Male	1.68	70	93	122/80	122	80	2	2	2	2	36.65	1.18	7.91	90.1	63.33	186.53	33.1	175.51	58.92	6.3	Perindopril	67.1	67.2	6	6	Low Risk	0	Low	24.8016	5170.52	8.55073	Q2
80	>70	Male	1.76	87	97	140/80	140	80	1	20	1	2	70.27	1.8	7.22	77.94	79.78	172.03	14.22	61.29	135.7	5.21	Furosemide,Perindopril	34.8	38.8	16	16	Moderate Risk	1	Moderate	28.0863	4158.53	8.33292	Q1
70	61-70	Female	1.53	66	98	140/76	140	76	1	18	2	2	33.8	0.9	2.69	107.34	56.72	178.69	14.63	74.17	77.18	5.2	Domperidone, Atorvastatin	64.8	65.8	11	11	Moderate Risk	1	Moderate	28.1943	2862.22	7.95935	Q1
45	41-50	Male	1.67	89.9	112	142/89	142	89	1	11	1	2	25.1	0.95	5.03	41.84	57.75	154.93	55.34	301.72	87.5	5.9	Carvedilol, Telmisatan+Amlodipine,Domperidone	96.3	91.1	2	2	Low Risk	0	Low	32.2349	13200.2	9.48799	Q4
54	51-60	Male	1.79	115	123	130/86	130	86	2	2	2	2	32.02	0.96	5.56	111.93	46.53	192.03	33.57	178.52	95.07	9	Clopidogrel, Losartan, Irbesartan+Amlodipine	89.2	86.8	8	8	Low Risk	0	Low	35.8915	8485.95	9.04617	Q3
41	41-50	Male	1.72	78.5	96	110/80	110	80	2	1	2	2	27.09	0.9	6.12	55.18	43.73	127.61	28.7	150.39	86.41	6.79	None	105.7	98.8	1	1	Low Risk	0	Low	26.5346	6497.6	8.77919	Q3
57	51-60	Female	1.73	165	169	169/92	169	92	1	5	2	2	38.23	1.2	8.38	150.45	47.83	218.88	20.6	103.01	106.16	7.41	Telmisartan+ Hydrochlorothiazide	50.1	49.2	8	8	Low Risk	0	Low	55.1305	5467.77	8.60663	Q2
60	51-60	Male	1.67	82	107	116/70	116	70	2	8	2	2	40.59	1.37	12.79	108.11	44.08	165.7	13.51	57.98	149.83	6.87	Carvedilol, Torsemide	55.7	56.3	10	10	Moderate Risk	1	Moderate	29.4023	4343.57	8.37645	Q2
74	>70	Male	1.81	95	114	120/72	120	72	2	16	2	2	32.42	0.99	8.52	96.68	28.4	137.88	12.8	54.12	117.88	6.85	Metolazone, Nebivolol,Trimetazidine	74.7	78.5	20	20	High Risk	1	High	28.9979	3189.83	8.06772	Q1
50	41-50	Male	1.75	85	104	154/88	154	88	1	1	2	2	14.49	0.83	4.94	136.96	58.18	266.67	71.53	377.18	71.05	6.75	Propranalol, Atorvastatin	102.6	104.2	10	10	Moderate Risk	1	Moderate	27.7551	13399.3	9.50296	Q4
48	41-50	Female	1.67	75	107	140/85	140	85	1	10	2	2	26.67	1.01	5.11	137.89	42.28	211.54	31.87	164.21	103.51	8.1	Telmisartan, Rosuvastatin	65.8	62.2	3	3	Low Risk	0	Low	26.8923	8498.69	9.04767	Q3
66	61-70	Female	1.47	83	112	158/98	158	98	1	6	2	2	22.13	0.9	6	204.84	83.56	310.74	22.34	121.74	106.78	7	Amiodarone	66.6	66.6	11	11	Moderate Risk	1	Moderate	38.4099	6499.7	8.77951	Q3
74	>70	Female	1.53	78	96	153/72	153	72	1	17	2	2	61.1	1.78	8.4	160.13	44.44	230.31	25.74	123.64	89.2	4.79	Hydrochlorthiazide	27.6	29.6	14	14	Moderate Risk	1	Moderate	33.3205	5514.34	8.61511	Q2
63	61-70	Male	1.65	86.5	116	125/75	125	75	2	17	1	2	28.1	1.1	9.97	164.71	69.72	255.56	21.13	115.96	75.47	7.7	Vasopril, Amiloride+Hydrochlorothiazide, Candersartan,Propranalol,Amitriptyline	71.1	71.9	10	10	Moderate Risk	1	Moderate	31.7723	4375.75	8.38383	Q2
40	<40	Female	1.72	90	94	148/90	148	90	1	2	2	2	20.5	0.94	3.37	93.96	43.78	151.02	13.48	76.74	84.09	5.6	Methyl dopa, Nifedipine	75.9	70.1	1	<1	Low Risk	0	Low	30.4218	3226.53	8.07916	Q1
74	>70	Female	1.52	62	95	220/110	220	110	1	6	2	2	34.06	1	8.2	69.22	76.19	194.53	49.12	270.58	101	5.9	Furosemide, Propranalol	55.5	57.6	11	11	Moderate Risk	1	Moderate	26.8352	13664.3	9.52254	Q4
42	41-50	Male	1.78	102	102	132/100	132	100	1	2	2	2	38.75	0.93	5.72	173.26	41.38	241.38	26.74	143.7	118.61	5.76	Perindopril, Indapamide	100.9	94.7	5	5	Low Risk	0	Low	32.1929	8522.13	9.05042	Q4
49	41-50	Male	1.73	94	102	128/88	128	88	2	5	2	2	28.14	0.94	7.55	129.1	43.8	196.47	23.57	122.88	106.28	5.67	Amitryptyline, Perindopril	94.8	90.7	4	4	Low Risk	0	Low	31.4077	6529.84	8.78414	Q3
68	61-70	Female	1.5	84	124	130/80	130	80	2	24	1	2	31.05	0.9	7.63	100.05	48.76	164.38	15.57	87.79	126.62	6.1	Allopurinol	65.7	66.2	6	6	Low Risk	0	Low	37.3333	5557.98	8.62299	Q2
43	41-50	Female	1.7	93	104	143/74	143	74	1	10	2	2	17.24	1.1	9.52	116.21	73.85	204.81	14.75	83.57	105.18	6.1	Metoprolol, Amlodpine, Lisinopril	61.4	57.6	1	1	Low Risk	0	Low	32.1799	4394.95	8.38821	Q2
59	51-60	Male	1.7	83.5	108	126/78	126	78	2	7	2	2	26.52	1.07	5.75	108.95	67.96	190.65	13.74	73.89	87.82	5.85	Perindopril, Metolazone	75.6	75.2	6	6	Low Risk	0	Low	28.8927	3244.51	8.08472	Q1
60	51-60	Female	1.52	80	105	152/80	152	80	1	4	2	2	30.87	1.3	9.15	98.09	54.02	185.82	32.81	159.4	165.04	7.2	Domeperidone, Telmisartan, Metolazone	44.6	44.4	4	4	Low Risk	0	Low	34.626	13153.7	9.48446	Q4
59	51-60	Male	1.6	84	40	158/87	158	87	1	31	1	2	47.14	1.08	8.78	119.43	42.47	196.94	35.04	185.42	91.45	5.76	Telmisartan+Amlodipine, Metolazone,Cinnarizine	74.7	74.4	12	12	Moderate Risk	1	Moderate	32.8125	8478.33	9.04527	Q3
73	>70	Female	1.49	55	91	141/66	141	66	1	6	2	2	30.54	1	6.05	114.15	60.12	192.59	18.32	97.59	133.13	5.3	Tab Calcium/Magnesium/Zinc,Amiodarone,Telmisartan	55.8	57.8	8	8	Low Risk	0	Low	24.7737	6496.08	8.77895	Q3
50	41-50	Male	1.77	77	98	110/70	110	70	2	7	1	1	42.19	0.6	6.75	116.14	52.41	182.57	13.75	78.51	138.14	7.3	Telmisartan+ Hydrochlorothiazide	100.4	140.8	8	8	Low Risk	0	Low	24.5779	5422.69	8.59835	Q2
57	51-60	Male	1.5	96	109	186/111	186	111	1	15	2	2	15.48	1.3	6.94	131.86	56.73	201.56	18.3	96	90.3	6.3	Carvedilol, Amiodarone	60.6	60.5	16	16	Moderate Risk	1	Moderate	42.6667	4334.4	8.37434	Q2
46	41-50	Female	1.77	121	114	130/80	130	80	2	9	1	2	21.81	0.68	2.43	136.83	44.36	196.32	15.13	65.98	95.8	5.52	Candersartan	104.9	99	1	1	Low Risk	0	Low	38.6224	3160.44	8.05847	Q1
63	61-70	Male	1.69	80	104	140/95	140	95	1	7	2	2	50.83	1.09	9.32	110.02	39.35	206.67	57.3	301.54	99.06	6.75	Spironolactone, Telmisartan,Indapamide, Amitriptyline, Bisoprolol	71.9	72.6	20	20	High Risk	1	High	28.0102	14935.3	9.61148	Q4
54	51-60	Male	1.73	70.2	85	170/90	170	90	1	11	2	2	89.25	5.7	7.5	63.23	30.33	111.98	18.42	95.71	183.29	6.1	Irbesartan+Amlodipine, Metolazone, Metformin, Glimepiride, Clopidrogrel,Rosuvastatin	10.4	11.1	8	8	Low Risk	0	Low	23.4555	8771.34	9.07925	Q4
49	41-50	Male	1.68	76	89	156/99	156	99	1	12	2	2	37.31	1.3	11.43	136.97	82.06	238.24	19.21	106.8	126.46	7.7	Esomeprazole, Amiloride+ Hydrochlorothiazide	64.1	62.4	5	5	Low Risk	0	Low	26.9274	6752.96	8.81774	Q3
63	61-70	Male	1.71	94.5	116	160/80	160	80	1	35	2	2	51	2	7.6	101	60.4	184.2	22.8	113.8	100	6.6	Furosemide, Nifedipine,Rosuvastatin	34.5	36	12	12	Moderate Risk	1	Moderate	32.3176	5690	8.64647	Q2
47	41-50	Female	1.71	92.5	106	176/100	176	100	1	14	2	2	21.21	0.9	3.02	166.41	53.64	235.22	15.17	85.87	106.32	6.9	Perindopril,Metolazone,Carvedilol, Atorvastatin	76.1	71.3	3	3	Low Risk	0	Low	31.6337	4564.85	8.42614	Q2
49	41-50	Female	1.57	70	87	130/80	130	80	2	11	2	2	10.31	0.8	5.96	92.13	57.31	162.28	12.84	74.69	91.1	6.8	Propranalol	86.6	81	1	1	Low Risk	0	Low	28.3987	3402.13	8.13216	Q1
63	61-70	Male	1.69	80	104	140/95	140	95	1	7	2	2	50.83	1.09	9.32	110.02	39.35	206.67	57.3	301.54	99.06	6.75	Spironolactone, Telmisartan,Indapamide, Amitriptyline, Bisoprolol	71.9	72.6	20	20	High Risk	1	High	28.0102	14935.3	9.61148	Q4
54	51-60	Male	1.73	70.2	85	170/90	170	90	1	11	2	2	89.25	5.7	7.5	63.23	30.33	111.98	18.42	95.71	183.29	6.1	Irbesartan+Amlodipine, Metolazone, Metformin, Glimepiride, Clopidrogrel,Rosuvastatin	10.4	11.1	8	8	Low Risk	0	Low	23.4555	8771.34	9.07925	Q4
49	41-50	Male	1.68	76	89	156/99	156	99	1	12	2	2	37.31	1.3	11.43	136.97	82.06	238.24	19.21	106.8	126.46	7.7	Esomeprazole, Amiloride+ Hydrochlorothiazide	64.1	62.4	5	5	Low Risk	0	Low	26.9274	6752.96	8.81774	Q3
63	61-70	Male	1.71	94.5	116	160/80	160	80	1	35	2	2	51	2	7.6	101	60.4	184.2	22.8	113.8	100	6.6	Furosemide, Nifedipine,Rosuvastatin	34.5	36	12	12	Moderate Risk	1	Moderate	32.3176	5690	8.64647	Q2
47	41-50	Female	1.71	92.5	106	176/100	176	100	1	14	2	2	21.21	0.9	3.02	166.41	53.64	235.22	15.17	85.87	106.32	6.9	Perindopril,Metolazone,Carvedilol, Atorvastatin	76.1	71.3	3	3	Low Risk	0	Low	31.6337	4564.85	8.42614	Q2
49	41-50	Female	1.57	70	87	130/80	130	80	2	11	2	2	10.31	0.8	5.96	92.13	57.31	162.28	12.84	74.69	91.1	6.8	Propranalol	86.6	81	1	1	Low Risk	0	Low	28.3987	3402.13	8.13216	Q1
41	41-50	Male	1.81	103	114	143/82	143	82	1	5	2	2	29.85	0.99	8.27	86.33	37.07	154.84	31.44	169.72	138.76	5.85	Perindopril, Rabeprazole	94.2	88.5	1	1	Low Risk	0	Low	31.4398	11775.2	9.37375	Q4
36	<40	Female	1.7	76	94	170/88	170	88	1	4	1	2	33.77	1.38	7.06	58.19	35.11	126.13	32.83	169.23	95.31	4.97	Labetalol, Nifedipine, Methyl dopa	49.1	46	1	<1	Low Risk	0	Low	26.2976	8064.66	8.99525	Q3
67	61-70	Male	1.74	107.5	127	180/90	180	90	1	9	2	2	52.61	1.5	5.47	138.29	53.28	191.57	20.91	109.86	115.61	7.11	Saxagliptin+Metformin Hydrochloride, Perindopril, Metolazone	47.5	49.6	20	20	High Risk	1	High	35.5067	6350.46	8.75628	Q3
65	61-70	Female	1.46	47	83	145/90	145	90	1	7	2	2	24.11	1.11	5.25	119.24	84.62	228.14	24.28	131.34	79.62	5.29	Indapamide,Bisoprolol	52.1	52.4	6	6	Low Risk	0	Low	22.0492	5228.65	8.56191	Q2
61	61-70	Male	1.79	90	103	152/100	152	100	1	6	1	1	36.47	1.1	5.67	147.33	42.35	200	10.32	61.71	137.21	5.5	Rosuvastatin, Perindopril, Allupurinol, Warfarin, Metoprolol	72.1	72.3	20	20	High Risk	1	High	28.089	4233.61	8.35081	Q1
55	51-60	Male	1.76	126	135	134/85	134	85	2	13	1	2	43.3	1.26	8.89	124.1	54.18	195.15	16.87	84.37	70.65	4.4	Lisinopril,Irbesartan+Amlodipine	63.8	63.2	10	10	Moderate Risk	1	Moderate	40.6767	2980.37	7.9998	Q1
63	61-70	Female	1.59	83	117	197/112	197	112	1	30	2	2	40.58	0.96	9.35	164.1	60.37	257.42	33.05	175.31	170.62	6.12	Domperidone,Metoclopromide, Irbesartan+Amlodipine,Metolazone,Metformin, Rosuvastatin	62.9	62.4	6	6	Low Risk	0	Low	32.831	14955.7	9.61285	Q4
59	51-60	Female	1.59	88.2	106	170/100	170	100	1	16	2	2	24.21	1.2	7.8	155.54	54.47	237.9	27.98	144.5	122.8	6	Amitriptyline, Metoprolol	49.4	48.9	6	6	Low Risk	0	Low	34.8879	8872.3	9.09069	Q4
56	51-60	Male	1.7	95	112	160/100	160	100	1	11	2	2	68.05	1.7	7.38	109.12	62.77	195.04	23.15	125.96	107.3	7.5	Torsemide, Candersartan, Indapamide, Bisoprolol	44.1	44.5	10	10	Moderate Risk	1	Moderate	32.872	6757.75	8.81845	Q3
78	>70	Female	1.51	93.5	115	140/80	140	80	1	12	2	2	52.32	0.92	6.24	137.93	50.91	214.12	25.28	138.14	82.51	6.84	Enoxapirin,Perindopril	59.6	62.7	17	17	Moderate Risk	1	Moderate	41.007	5698.97	8.64804	Q2
47	41-50	Female	1.71	92.5	106	176/100	176	100	1	14	2	2	21.21	0.9	3.02	166.41	53.64	235.22	15.17	85.87	106.32	6.9	Perindopril,Metolazone,Carvedilol, Atorvastatin	76.1	71.3	3	3	Low Risk	0	Low	31.6337	4564.85	8.42614	Q2
65	61-70	Female	1.63	101	101	200/96	200	96	1	20	2	2	28.62	0.7	6.42	142.33	57.71	215.59	15.55	83.78	81.93	6.3	Irbesartan+Amlodipine,Furosemide	90.9	89.3	11	11	Moderate Risk	1	Moderate	38.0142	3432.05	8.14091	Q1
50	41-50	Female	1.76	89	104	182/90	182	90	1	4	2	2	30.08	1.4	5.78	129.73	64.9	231.02	36.39	196.75	220.17	6.22	Metolazone,Perindopril, Rosuvastatin	43.7	42.3	3	3	Low Risk	0	Low	28.7319	21659.2	9.98319	Q4
51	51-60	Male	1.67	94	109	142/84	142	84	1	15	2	2	29.61	1.35	5.93	142.02	61.99	240.82	36.81	209.4	91.69	7.76	Candersartan, Metolazone	60.4	59.2	8	8	Low Risk	0	Low	33.705	9599.94	9.16951	Q4
64	61-70	Male	1.62	109	133	160/100	160	100	1	6	1	1	28.35	1.04	6.2	134.89	43.42	214.05	35.74	188.57	76.47	5.94	Rosuvastatin	75.5	76.4	25	25	High Risk	1	High	41.5333	7209.97	8.88322	Q3
48	41-50	Female	1.74	89	94	162/110	162	110	1	2	2	2	41.33	1.03	7.36	146.64	54.38	233.7	32.68	155.84	76.2	5.4	Telmisartan+Hydrochlorothiazide, Amitriptyline, Propranalol, Atorvastatin	64.2	60.8	3	3	Low Risk	0	Low	29.3962	5937.5	8.68904	Q2
35	<40	Female	1.67	63	87	136/84	136	84	2	25	2	2	28.72	0.6	3.12	142.41	42.75	201.04	15.88	74.41	130.9	5.5	Methyldopa, Telmisartan, Metolazone, Amitriptyline, Domeperidone	118.1	120.9	1	1	Low Risk	0	Low	22.5896	4870.13	8.49088	Q2
67	61-70	Male	1.69	62	34	150/100	150	100	1	6	1	1	50.54	0.96	5.89	115.68	49.41	179.55	14.46	82.47	90.9	5.94	Telmisartan, Bisoprolol,Bumetanide	81.5	83	25	25	High Risk	1	High	21.7079	3748.26	8.22905	Q1
49	41-50	Male	1.66	106	128	142/89	142	89	1	11	1	2	27.54	0.9	10.1	94	43	146	10.2	4.58	101	4.7	Amlodipine, Atorvastatin, Vasopril, Valsartan	99.9	95.3	2	2	Low Risk	0	Low	38.4671	231.29	5.44367	Q1
56	51-60	Male	1.65	105	126	138/96	138	96	1	5	2	2	23.86	1.08	8.56	110.49	47.9	202.24	43.85	234.13	126	6.99	Olmesartan, Metolazone	76.3	75.2	16	16	Moderate Risk	1	Moderate	38.5675	14750.2	9.59901	Q4
43	41-50	Male	1.69	91	115	120/80	120	80	2	9	2	2	20.61	1.4	7.52	160.93	40.54	235.42	33.95	179.52	97.33	4.87	Indapamide	61.1	58.8	3	3	Low Risk	0	Low	31.8616	8736.34	9.07525	Q4
54	51-60	Male	1.56	60	65	150/94	150	94	1	7	1	2	22.25	1.3	8.1	85.58	67.59	183.62	30.45	168.23	79	5.2	Telmisartan+ Hydrochlorothiazide,Metoclopramide	61.9	61.1	5	5	Low Risk	0	Low	24.6548	6645.09	8.80163	Q3
40	<40	Female	1.75	132.5	125	180/120	180	120	1	9	2	2	24.22	1.2	6.78	147.51	50.9	220.65	22.24	121.3	93.5	6.47	Spironolactone	56.5	52.9	1	1	Low Risk	0	Low	43.2653	5670.77	8.64308	Q2
58	51-60	Male	1.71	115	132	160/97	160	97	1	11	2	2	56.63	1.4	11.12	81.87	31.4	137.74	22.13	120.67	75.46	5	Telmisartan+ Hydrochlorothiazide	55	55.3	12	12	Moderate Risk	1	Moderate	39.3283	4552.88	8.42352	Q2
41	41-50	Male	1.75	113	120	146/90	146	90	1	4	1	2	47.94	1.37	12.9	143.02	38.2	196.21	16.99	74.93	90.3	5.88	Candersartan, Indapamide	63.6	60.9	3	3	Low Risk	0	Low	36.898	3383.09	8.12654	Q1
71	>70	Male	1.72	92	101	136/74	136	74	2	6	2	2	32.03	0.9	6.27	146.19	38.6	223.29	38.5	202.7	146.88	5.5	Metolazone,Losartan	85.6	88.4	25	25	High Risk	1	High	31.0979	14886.3	9.6082	Q4
57	51-60	Female	1.65	81	103	155/100	155	100	1	9	2	2	22.66	0.8	6.5	118.1	40.9	175.78	16.78	94.3	185.5	7.5	Telmisartan+ Hydrochlorothiazide, Furosemide, Spironolactone	81.8	78.6	4	4	Low Risk	0	Low	29.7521	8746.33	9.07639	Q4
40	<40	Male	1.81	88	100	124/85	124	85	2	4	1	1	35.27	1.3	10.41	130.54	68.31	226.04	27.19	145.92	91.23	7	Atorvastatin, Allopurinol	68.3	65	6	6	Low Risk	0	Low	26.8612	6656.14	8.8033	Q3
56	51-60	Male	1.64	65	89	176/106	176	106	1	6	2	2	54.15	1.7	6.67	144.74	54.61	221.45	22.1	100.54	112.81	6	Metformin+Glimepride, Candersartan, Bisoprolol	44.1	44.5	16	16	Moderate Risk	1	Moderate	24.1672	5670.96	8.64311	Q2
45	41-50	Male	1.78	82.5	98	156/118	156	118	1	4	1	2	54.2	1.5	5.15	121.16	51.9	191.38	17.88	94.39	96.49	5.8	Candersartan	55.4	53.8	4	4	Low Risk	0	Low	26.0384	4553.85	8.42373	Q2
49	41-50	Male	1.69	80	98	162/106	162	106	1	11	2	2	24.73	1.3	7.36	170.39	55.31	235.94	10.24	62.02	109.66	8.1	Perindopril	64.1	62.4	8	8	Low Risk	0	Low	28.0102	3400.56	8.13169	Q1
31	<40	Male	1.82	101.5	101	180/120	180	120	1	9	2	2	50.42	1.2	7.5	190.94	47.28	275.8	37.58	227.78	123.9	6.3	Rosuvastatin, Indapamide, Perindopril/ Amlodipine	80.1	75.1	1	1	Low Risk	0	Low	30.6424	14111	9.55471	Q4
38	<40	Female	1.72	91.5	104	186/118	186	118	1	1	2	2	30.24	0.94	6.1	117.28	40.54	186.21	28.39	145.19	118.61	5.76	Bumentanide, Irbesartan/Amlodipine,Metformin	77	70.8	1	<1%	Low Risk	0	Low	30.9289	8610.49	9.06074	Q4
42	41-50	Male	1.83	123	105	130/80	130	80	2	11	2	2	35.2	0.79	4.25	120.67	32.41	183.26	30.18	152.6	86.1	6.2	Perindopril, Valsartan	110.8	114.3	3	3	Low Risk	0	Low	36.7285	6569.43	8.79018	Q3
63	61-70	Female	1.67	90.5	109	150/90	150	90	1	9	1	2	17.5	0.8	7.37	109.32	47.41	173.21	16.48	85.2	131.22	6	None	78.5	77	3	3	Low Risk	0	Low	32.4501	5589.97	8.62873	Q2
60	51-60	Female	1.61	89	105	179/105	179	105	1	27	2	2	51.12	1.15	6.43	132.46	48.13	197.12	16.53	92.63	96.02	5.4	Telmisartan+Amlodipine, Metozalone, Amptryptyline, Propranalol	51.7	51.2	6	6	Low Risk	0	Low	34.3351	4447.17	8.40002	Q2
47	41-50	Female	1.59	85.5	103	130/90	130	90	1	1	2	2	37.22	0.92	4.76	162.05	38.33	213.9	13.52	76	87.1	4.6	Metoprolol	74.1	69.5	3	3	Low Risk	0	Low	33.8199	3309.8	8.10464	Q1
40	<40	Male	1.69	84	95	140/85	140	85	1	5	2	2	26.67	1.1	6.8	76.57	69.99	180.92	34.36	181.62	126.24	5.5	Metoprolol, Trimetazidine	83.5	78.8	1	1	Low Risk	0	Low	29.4107	11463.9	9.34695	Q4
38	<40	Male	1.68	83	95	131/92	131	92	1	5	2	2	26.07	1.1	5	130.29	15	149.91	24.62	130.2	122.8	4.9	Furosemide, Metoprolol	84.7	79.6	1	<1	Low Risk	0	Low	29.4076	7994.28	8.98648	Q3
47	41-50	Male	1.8	105	107	150/95	150	95	1	10	2	2	28.55	1.03	7.07	92.2	41.46	161.14	27.48	145.24	86.97	6	None	86.1	82.3	4	4	Low Risk	0	Low	32.4074	6315.76	8.7508	Q3
62	61-70	Male	1.72	91	109	133/84	133	84	2	10	2	2	32.39	0.95	7.03	132.87	37.01	191.72	21.84	119.12	87.24	6.48	None	85.4	85.4	16	16	Moderate Risk	1	Moderate	30.7599	5196.01	8.55565	Q2
40	<40	Male	1.8	95	104	170/90	170	90	1	8	1	2	39.22	1.3	6.2	64.91	40.24	122.53	17.38	91.66	91.3	8.4	Lorazepam, Telmisartan+ Hydrochlorothiazide	68.3	65	1	1	Low Risk	0	Low	29.321	4184.28	8.33909	Q1
60	51-60	Female	1.58	94.5	113	190/80	190	80	1	11	2	2	40.97	1.22	5.88	141.19	58.82	218.18	18.17	80.85	71.98	5.58	Telmisartan+Amlodipine, Indapamide	48.1	47.8	6	6	Low Risk	0	Low	37.8545	2909.79	7.97584	Q1
55	51-60	Female	1.54	116	134	153/75	153	75	1	19	2	2	33.71	1.23	6	55.91	52.69	134.78	26.18	140.97	160.8	6.12	Spironolactone,Amlodipine+Valsartan	49.3	48.2	2	2	Low Risk	0	Low	48.9121	11334	9.33556	Q4
43	41-50	Female	1.74	88	99	151/95	151	95	1	6	2	2	31.5	0.9	6.91	100.93	50.08	166.95	15.94	85.71	182.92	8.6	Lisinopril	78.3	72.6	1	<1	Low Risk	0	Low	29.0659	7839.04	8.96687	Q3
42	41-50	Female	1.67	160	147	111/71	111	71	2	18	1	2	25.72	0.89	7.83	80.11	56.91	172.02	35	175	72.09	5.13	Rosuvastatin, Perindopril	79.9	73.9	1	<1	Low Risk	0	Low	57.3703	6307.88	8.74955	Q3
76	>70	Female	1.6	62	87	120/79	120	79	2	10	2	2	42.44	1.2	5.65	147.63	58.43	229.76	23.7	128.95	80.32	5.89	Nattoenzym	43.9	46.4	11	11	Moderate Risk	1	Moderate	24.2188	5178.63	8.5523	Q2
54	51-60	Male	1.8	111	114	168/100	168	100	1	11	1	2	24.92	1.43	6.79	106.65	60.2	183.13	16.28	91.43	91.06	5.6	Lisinopril, Indapamide, Perindopril	55.1	54.8	6	6	Low Risk	0	Low	34.2593	4162.81	8.33395	Q1
64	61-70	Female	1.57	99	103	180/100	180	100	1	16	2	2	35.35	1.1	7.7	103.81	68.03	188.64	16.8	78	74.25	5.8	Metozalone, Telmisartan+Amlodipine	53	53.1	4	4	Low Risk	0	Low	40.1639	2895.75	7.971	Q1
84	>70	Female	1.44	65	100	168/80	168	80	1	16	2	2	47.37	1.12	10.82	52	60.45	144.79	32.34	166.67	264.8	6.57	Torsemide, Rosuvastatin, Telmisartan,Indapamide	45.1	49.3	14	14	Moderate Risk	1	Moderate	31.3465	22067.1	10.0018	Q4
42	41-50	Male	1.82	100.5	100	163/104	163	104	1	5	1	2	37.51	1.2	7.71	145.12	46.21	217.82	26.49	132.46	145.09	9	Rosuvastatin	74.1	70.6	5	5	Low Risk	0	Low	30.3405	9609.31	9.17049	Q4
44	41-50	Male	1.73	86.5	97	125/87	125	87	2	8	2	2	22.1	0.9	5.51	76.86	26.04	119.1	16.2	101.04	144.45	4.3	Amlodipine, Metoprolol	103.5	97.4	1	1	Low Risk	0	Low	28.9017	7297.61	8.8953	Q3
52	51-60	Male	1.75	93	39	160/100	160	100	1	11	1	2	36.3	1.02	6.71	39.56	59.73	131.15	31.86	169.23	70.82	5.67	Amitriptyline	84.1	81.5	4	4	Low Risk	0	Low	30.3673	5992.43	8.69825	Q2
54	51-60	Female	1.56	86	111	150/90	150	90	1	25	2	2	31.9	0.92	6.81	137	70.13	234.97	27.84	129.23	76.19	6.03	Valsartan, Perindopril	70.6	67.6	2	2	Low Risk	0	Low	35.3386	4923.02	8.50168	Q2
70	61-70	Male	1.63	91	116	160/98	160	98	1	3	1	2	25.87	1.36	8.65	153.38	36.82	207.39	17.19	95.81	79.2	4.54	Torsemide, Valsartan, Metoprolol	52.3	55.1	30	≥30	High Risk	1	High	34.2504	3794.08	8.2412	Q1
47	41-50	Male	1.67	102.5	115	130/90	130	90	1	6	2	2	34.51	1.09	6.61	120.79	53.1	204.93	31.04	151.72	6.5	4.86	Perindopril, Indapamide	80.4	77.1	6	6	Low Risk	0	Low	36.7528	493.09	6.20069	Q1
43	41-50	Male	1.73	123.5	126	158/104	158	104	1	12	1	2	64.72	2.5	12.44	96.59	52.02	235.19	86.58	457.89	106.74	4.7	Telmisartan+Amlodipine	30.3	30.1	3	3	Low Risk	0	Low	41.2643	24437.6	10.1039	Q4
60	51-60	Male	1.8	127.5	124	146/84	146	84	1	17	1	1	62.31	1.8	8.89	142.46	31.61	203.18	29.21	155.61	125.79	5.2	None	40	41.1	20	20	High Risk	1	High	39.3519	9787.09	9.18882	Q4
48	41-50	Male	1.78	79	92	139/90	139	90	1	16	2	2	37.2	1.2	7.3	85.58	67.59	183	30.45	168.23	88	5.4	Telmisartan+ Hydrochlorothiazide	71.1	68.7	3	3	Low Risk	0	Low	24.9337	7402.12	8.90952	Q3
88	>70	Male	1.65	41	70	165/99	165	99	1	40	2	2	38.33	0.88	4.5	135.97	46.79	209.3	26.54	142.62	84.78	5.4	Perindopril, Rosuvastatin	76.7	86.9	30	≥30	High Risk	1	High	15.0597	6045.66	8.7071	Q3
75	>70	Female	1.61	64.5	97	160/90	160	90	1	24	2	2	33.07	0.9	6.7	155.02	67.05	239.66	17.79	98.77	100	6	Furosemide,Losartan,Spironolactone,Metoprolol,Clopidrogrel	62.5	64.9	17	17	Moderate Risk	1	Moderate	24.8833	4938.5	8.50482	Q2
40	<40	Male	1.57	80.5	86	140/90	140	90	1	16	2	2	42.92	1.2	6.8	176.99	36.02	224.43	11.42	67.14	114.45	7.5	Telmisartan+Hydrochlorothiazide, Rosuvastatin	75.2	71.3	5	5	Low Risk	0	Low	32.6585	3842.09	8.25377	Q1
81	>70	Female	1.53	104	117	149/111	149	111	1	38	2	2	27.95	0.6	10	170.48	70	251.61	11.13	55.69	73.39	4.9	Frusemide, Spironolactone,Metoprolol	85.5	102	17	17	Moderate Risk	1	Moderate	44.4274	2043.54	7.62244	Q1
68	61-70	Male	1.71	83	106	170/70	170	70	1	10	2	2	24.92	1.4	8.08	35.61	60.65	151.45	55.19	297.45	133.12	5.2	Carbamazapine	51.3	53.6	12	12	Moderate Risk	1	Moderate	28.3848	19798.3	9.89335	Q4
66	61-70	Female	1.7	76.5	98	160/90	160	90	1	5	2	2	38.04	1.2	7.29	200.2	74.94	310.65	35.5	180.85	103.36	8.2	Torsemide, Spironolactone, Perindopril, Furosemide	49.1	48.7	14	14	Moderate Risk	1	Moderate	26.4706	9346.33	9.14274	Q4
65	61-70	Male	1.84	88	106	158/90	158	90	1	13	1	2	15.99	1.36	4.41	134.27	47.78	200	17.95	79.89	178.74	11.2	Atorvastatin, Indapamide,Amitriptyline	54.2	55.9	20	20	High Risk	1	High	25.9924	7139.77	8.87344	Q3
58	51-60	Male	1.64	80.5	99	162/80	162	80	1	8	2	2	56.12	1.38	7.47	92.39	30.73	137.28	14.16	80.75	146.3	7.9	Metolazone,Rosuvastatin	56	56.2	12	12	Moderate Risk	1	Moderate	29.9301	5906.86	8.68387	Q2
76	>70	Female	1.54	92	125	120/60	120	60	2	30	2	2	88.34	1.77	6.84	97.52	32.2	147.01	17.29	96.08	100.7	4.65	Torsemide, Lisinopril	27.4	29.6	14	14	Moderate Risk	1	Moderate	38.7924	4837.63	8.48418	Q2
74	>70	Male	1.68	83	105	125/75	125	75	2	12	1	2	17.42	1.27	6.88	91.66	51.06	157.99	15.27	86.46	85.57	5.96	Bendroflumethiazide, Losartan, Indapamide, Perindopril	55.3	58.9	12	12	Moderate Risk	1	Moderate	29.4076	3699.19	8.21587	Q1
47	41-50	Male	1.79	103	117	150/86	150	86	1	15	1	2	22.4	1.09	10.56	76.1	75.95	211.39	59.34	316.57	126.36	6.03	Amlodipine, Perindopril,Nattoenzym	80.4	77.1	5	5	Low Risk	0	Low	32.1463	20000.9	9.90353	Q4
27	<40	Male	1.65	55	76	210/130	210	130	1	15	2	2	150.92	8.4	8.4	98.82	65.57	203.02	41.63	218.36	85.79	8.5	Esomeprazole, Amilodipine, Pendropril, Telmisartan+Amlodipine	7.8	8.2	1	<1	Low Risk	0	Low	20.202	9366.55	9.1449	Q4
65	61-70	Female	1.71	129	132	130/86	130	86	2	15	1	2	51.56	1.19	8.22	62.01	42.31	129.7	25.38	136.69	104.85	6.03	Torsemide	47.9	48.4	5	5	Low Risk	0	Low	44.1161	7165.97	8.8771	Q3
79	>70	Male	1.67	62.5	89	174/84	174	84	1	15	1	2	33.25	0.9	10.61	118.03	44.57	182.94	20.16	110.8	106.92	4.6	None	80.9	86.5	25	25	High Risk	1	High	22.4103	5923.37	8.68666	Q2
43	41-50	Male	1.75	92	100	140/100	140	100	1	11	1	2	42.81	1.11	9.53	178.97	73.19	274.45	22.29	121.29	79.82	6.84	Carvedilol, Perindopril,Indapamide	80.9	76.8	3	3	Low Risk	0	Low	30.0408	4840.68	8.48481	Q2
86	>70	Female	1.67	71	97	160/100	160	100	1	46	2	2	60.55	1.36	6.19	131.52	54.65	202.1	15.92	69.5	106.7	5.4	Valsartan+Amlodipine, Clopidogrel	35.1	39.2	22	22	High Risk	1	High	25.4581	3707.82	8.2182	Q1
56	51-60	Male	1.65	105	126	138/96	138	96	1	5	2	2	23.86	1.08	8.56	110.49	47.9	202.24	43.85	234.13	126	6.99	Olmesartan, Metolazone	76.3	75.2	16	16	Moderate Risk	1	Moderate	38.5675	14750.2	9.59901	Q4
43	41-50	Male	1.69	91	115	120/80	120	80	2	9	2	2	20.61	1.4	7.52	160.93	40.54	235.42	33.95	179.52	97.33	4.87	Indapamide	61.1	58.8	3	3	Low Risk	0	Low	31.8616	8736.34	9.07525	Q4
54	51-60	Male	1.56	60	65	150/94	150	94	1	7	1	2	22.25	1.3	8.1	85.58	67.59	183.62	30.45	168.23	79	5.2	Telmisartan+ Hydrochlorothiazide,Metoclopramide	61.9	61.1	5	5	Low Risk	0	Low	24.6548	6645.09	8.80163	Q3
40	<40	Female	1.75	132.5	125	180/120	180	120	1	9	2	2	24.22	1.2	6.78	147.51	50.9	220.65	22.24	121.3	93.5	6.47	Spironolactone	56.5	52.9	1	1	Low Risk	0	Low	43.2653	5670.77	8.64308	Q2
58	51-60	Male	1.71	115	132	160/97	160	97	1	11	2	2	56.63	1.4	11.12	81.87	31.4	137.74	22.13	120.67	75.46	5	Telmisartan+ Hydrochlorothiazide	55	55.3	12	12	Moderate Risk	1	Moderate	39.3283	4552.88	8.42352	Q2
41	41-50	Male	1.75	113	120	146/90	146	90	1	4	1	2	47.94	1.37	12.9	143.02	38.2	196.21	16.99	74.93	90.3	5.88	Candersartan, Indapamide	63.6	60.9	3	3	Low Risk	0	Low	36.898	3383.09	8.12654	Q1
47	41-50	Female	1.6	60	79	136/86	136	86	2	3	2	2	89.32	1.61	11.71	165.12	56.57	260.15	38.46	207.32	106.8	5.4	Indapamide, Amlodipine	37.7	36.5	3	3	Low Risk	0	Low	23.4375	11070.9	9.31207	Q4
78	>70	Female	1.66	76.5	98	130/60	130	60	2	38	2	2	64.1	1.8	12.77	108	79.25	214.39	27.14	145.39	106.9	4.4	Atorvastatin	26.5	28.9	11	11	Moderate Risk	1	Moderate	27.7616	7771.1	8.95817	Q3
69	61-70	Female	1.66	97	116	138/82	138	82	2	3	2	2	30.95	0.97	9.01	150.04	54.39	232.01	27.58	142.88	87.93	5.2	Allupurinol	59.6	60.5	6	6	Low Risk	0	Low	35.201	6281.72	8.7454	Q3
55	51-60	Female	1.63	61.5	86.2	156/60	156	60	1	2	2	2	43.09	1.28	4.68	39.28	50	101.42	12.04	70.21	146.78	7.14	Indapamide, Metformin	47	46	2	2	Low Risk	0	Low	23.1473	5152.71	8.54728	Q2
44	41-50	Female	1.69	72	94	202/100	202	100	1	8	2	2	58.59	1.61	7.6	104.01	35.7	153.42	13.71	58.6	141.24	8.44	Furosemide,Torsemide,Irbesartan+Amlodipine, Nebivolol	38.5	37	1	<1	Low Risk	0	Low	25.2092	4138.33	8.32805	Q1
52	51-60	Male	1.8	105	110	155/82	155	82	1	8	2	2	29.02	1.5	10.73	81.24	32.56	126.46	12.26	71.3	79.42	6.3	Amiodarone, Digoxin, Metoprolol	52.8	52.2	6	6	Low Risk	0	Low	32.4074	2831.32	7.9485	Q1
37	<40	Male	1.78	75.5	95	160/100	160	100	1	5	2	2	22.95	1.08	6.34	93.3	69.56	196.46	33.6	183.01	143.17	5.7	Metoprolol, Perindopril,Rosuvastatin,Clopidrogrel	87.2	81.8	1	<1	Low Risk	0	Low	23.8291	13100.8	9.48043	Q4
37	<40	Female	1.63	94.5	95	170/104	170	104	1	5	2	2	21.55	0.7	5.44	220.13	59.66	316.47	36.48	192.35	88.05	8.2	None	110.7	100.1	2	2	Low Risk	0	Low	35.5678	8468.21	9.04407	Q3
62	61-70	Female	1.66	55.5	84	120/70	120	70	2	2	2	2	28.15	0.9	4.4	201.06	44.6	274.13	28.47	139.24	93.11	7.83	Perindopril, Rosuvastatin,Glimepiride+Metformin	68.5	67.4	5	5	Low Risk	0	Low	20.1408	6482.32	8.77683	Q3
38	<40	Male	1.75	86.5	101	140/90	140	90	1	3	1	1	25.6	1.41	9.85	110.62	44.37	173.05	18.06	80.16	134.78	7.15	Torsemide, Metoprolol,Telmisartan,Indapamide	62.7	59.8	8	8	Low Risk	0	Low	28.2449	5401.98	8.59452	Q2
67	61-70	Female	1.59	72	93	180/87	180	87	1	8	2	2	24.4	0.9	5.9	99	37	176	23.4	64	135	5.8	None	66.2	66.4	8	8	Low Risk	0	Low	28.4799	4320	8.37101	Q1
43	41-50	Male	1.63	88.5	100	140/86	140	86	1	10	2	2	43.49	1.1	6.75	117.4	32	163.2	13.8	72.5	87	6.3	Amlodipine,Telmisartan+ Hydrochlorothiazide	81.8	77.7	3	3	Low Risk	0	Low	33.3095	3153.75	8.05635	Q1
53	51-60	Male	1.71	95	112	120/70	120	70	2	21	1	2	37.19	1.5	6.18	77.33	34.89	183.73	65.77	343.89	99.5	9.5	Amiloride+Hydrochlorothiazide, Lorazepam	52.4	52	8	8	Low Risk	0	Low	32.4886	17108.5	9.74733	Q4
43	41-50	Female	1.71	92	102	146/96	146	96	1	5	2	2	40.2	1.16	6.08	127.47	55.08	214.08	31.53	167.7	107.91	6.15	Indapamide+Amlodipine	57.6	54.2	1	1	Low Risk	0	Low	31.4627	9048.25	9.11033	Q4
51	51-60	Male	1.8	105	113	170/90	170	90	1	17	1	2	45.32	1.04	7.69	128.71	49.03	206.17	26.43	146.92	93.48	6.57	Irbesartan+Amlodipine, Metolazone	82.7	80	12	12	Moderate Risk	1	Moderate	32.4074	6867.04	8.83449	Q3
30	<40	Female	1.71	90	109	170/110	170	110	1	8	2	2	29.9	1.1	6.7	128.36	57.76	207.45	21.33	112.67	102.65	4.8	Hydrocortisone, Aminophylinne, Telmisartan, Metalazone, Prednisolone	67.3	62	1	<1	Low Risk	0	Low	30.7787	5782.79	8.66264	Q2
84	>70	Male	1.55	82	114	140/70	140	70	1	44	2	2	39.08	1.3	6	98.95	56.4	171.83	16.48	92.31	101.11	7.2	Furosemide, Torsemide	50.1	55.9	20	20	High Risk	1	High	34.1311	4666.73	8.44821	Q2
68	61-70	Female	1.67	89	90	138/71	138	71	2	16	2	2	45.94	0.9	8.67	68.69	35.49	120.15	15.77	72.87	96	5.2	Aspirin, Rivaroxaban	65.7	66.2	6	6	Low Risk	0	Low	31.9122	3497.76	8.15988	Q1
84	>70	Female	1.44	65	100	168/80	168	80	1	16	2	2	47.37	1.12	10.82	52	60.45	144.79	32.34	166.67	264.8	6.57	Torsemide, Rosuvastatin, Telmisartan,Indapamide	45.1	49.3	14	14	Moderate Risk	1	Moderate	31.3465	22067.1	10.0018	Q4
65	61-70	Female	1.54	72.5	103	186/88	186	88	1	6	2	2	40.48	1.2	6.92	193.32	78.77	298.06	25.97	139.87	137.38	5.9	Clopidrogrel, Metalazone,Rosuvastatin	47.4	47.9	14	14	Moderate Risk	1	Moderate	30.5701	9607.67	9.17032	Q4
44	41-50	Male	1.73	86.5	97	125/87	125	87	2	8	2	2	22.1	0.9	5.51	76.86	26.04	119.1	16.2	101.04	144.45	4.3	Amlodipine, Metoprolol	103.5	97.4	1	1	Low Risk	0	Low	28.9017	7297.61	8.8953	Q3
59	51-60	Female	1.63	105	117	125/79	125	79	2	7	1	2	14.32	0.7	8.18	176.2	84.8	274	13	69.4	171.7	7.4	Propranalol	94.8	91	3	3	Low Risk	0	Low	39.5197	5957.99	8.69249	Q2
71	>70	Female	1.63	76	102	156/86	156	86	1	8	2	2	33.91	0.86	3.36	122.55	71.35	211.71	17.81	99.05	99.05	4.68	Perindopril	68	69.1	8	8	Low Risk	0	Low	28.6048	4905.45	8.4981	Q2
59	51-60	Male	1.6	92	108	170/90	170	90	1	9	1	2	34.09	0.8	7.71	115.33	73.38	201.44	12.74	73.62	102.51	8	Telmisartan+ Hydrochlorothiazide, Esomeprazole, Amlodipine	97.8	105.2	12	12	Moderate Risk	1	Moderate	35.9375	3773.39	8.23573	Q1
68	61-70	Male	1.65	120	126	148/50	148	50	1	31	2	2	52.55	1.25	8.22	58.87	29.59	100.7	12.24	71.06	8.48	13.2	Torsemide, Losartan,Metolazone, Metoprolol	58.8	61	20	20	High Risk	1	High	44.0771	301.294	5.70809	Q1
60	51-60	Male	1.57	68	103	135/75	135	75	2	6	2	2	25.99	1	7.54	91.03	65.88	238.24	81.33	416.67	101	6.6	Losartan, Perindopril, Indapamide,Celecoxib	81.4	81	10	10	Moderate Risk	1	Moderate	27.5873	21041.8	9.95427	Q4
66	61-70	Female	1.66	135	131	142/80	142	80	1	6	2	2	27.21	1.02	3.4	92.26	44.36	158.19	21.55	117.65	160.5	7.92	Valsartan, Amlodipine, Atorvastatin, Indapamide, Aspirin	57.3	57.6	6	6	Low Risk	0	Low	48.9911	9441.41	9.15286	Q4
68	61-70	Female	1.57	74.5	102	130/89	130	89	2	21	2	2	21.39	1	10.43	148.93	57.56	225	18.51	100.38	143.08	8.5	Neurovite	57.8	58.6	6	6	Low Risk	0	Low	30.2243	7181.19	8.87922	Q3
53	51-60	Male	1.66	101	125	137/83	137	83	2	2	2	2	32.52	1.01	6.03	164.35	60.4	248.3	23.55	127.65	92.86	5.13	Spironolactone, Torsemide, Losartan	84.5	82.1	8	8	Low Risk	0	Low	36.6526	5926.79	8.68724	Q2
65	61-70	Female	1.58	95	116	140/70	140	70	1	38	1	2	39.34	1.3	7	144.85	61.46	227.64	21.33	112.67	86.4	5.9	Amiloride+Hydrochlorothiazide, Nifedipine	43	43.7	6	6	Low Risk	0	Low	38.0548	4867.34	8.4903	Q2
67	61-70	Female	1.56	83	107	153/74	153	74	1	6	2	2	42.87	0.97	5.85	109.39	52.61	178.87	16.87	93.51	79.82	4.68	Monteleukast, Indapamide, Bisoprolol	60.4	60.9	6	6	Low Risk	0	Low	34.1059	3731.98	8.2247	Q1
52	51-60	Male	1.71	98	119	144/83	144	83	1	7	2	2	31.63	0.8	12.92	129.48	56.47	221.41	35.46	187.03	116.8	4.7	Rosuvastatin	102.7	107.9	8	8	Low Risk	0	Low	33.5146	10922.6	9.29858	Q4
50	41-50	Female	1.54	84	123	162/80	162	80	1	5	2	2	26.27	0.86	6.32	101.16	41.7	171.46	28.6	153.41	100.68	5.82	Amlodipine, Perindopril	78.8	74.2	3	3	Low Risk	0	Low	35.4191	7722.66	8.95191	Q3
72	>70	Female	1.58	83	103	196/80	196	80	1	4	2	2	45.49	0.8	8.31	194.99	45.48	259.68	19.21	106.21	117.39	6.3	Perindopril, Metolazone, Rosuvastatin	73.7	74.9	22	22	High Risk	1	High	33.2479	6234	8.73777	Q3
42	41-50	Female	1.66	76	95	220/108	220	108	1	4	2	2	40.13	1.05	5.77	118.45	60.9	199.4	20.05	110.29	92.4	5.5	Nifedipine, Telmisartan+Amlodipine	65.5	61.1	1	<1	Low Risk	0	Low	27.5802	5095.4	8.53609	Q2
58	51-60	Male	1.72	82	108	148/94	148	94	1	3	1	2	41.13	1	9.33	128.91	36.27	188.49	23.31	106.6	77.24	6.53	Furosemide, Torsemide, Telmisartan	82.6	81.6	16	16	Moderate Risk	1	Moderate	27.7177	4116.89	8.32285	Q1
75	>70	Male	1.69	78.5	100	160/80	160	80	1	2	2	2	40.17	0.83	7.91	133.83	44.07	190.39	12.49	52	106.3	4.95	Bisoprolol,Aspirin,Indapamide, Rosuvastatin,Telmisartan+Amlodipine	86.1	96	30	≥30	High Risk	1	High	27.485	2763.8	7.92436	Q1
79	>70	Female	1.66	80	106	191/102	191	102	1	6	2	2	60.91	1.5	8.1	202.41	64.12	326.35	59.82	314.29	164.1	8	Furosemide, Telmisartan, Prednisolone	32.8	35.6	27	27	High Risk	1	High	29.0318	25787.5	10.1576	Q4
60	51-60	Female	1.66	75	99	180/120	180	120	1	28	2	2	44.38	0.7	6.1	180.63	40.45	253.44	32.38	166.53	120	5	Metolazone, Irbesartan+Amlodipine	94.2	90.7	11	11	Moderate Risk	1	Moderate	27.2173	9991.8	9.20952	Q4
45	41-50	Female	1.63	99	109	148/102	148	102	1	16	2	2	35.4	0.83	6.13	99.4	40.66	167.65	27.59	147.64	101.4	5.3	Perindopril, Amlodipine	85.2	79	1	1	Low Risk	0	Low	37.2615	7485.35	8.9207	Q3
68	61-70	Female	1.64	86	118	150/80	150	80	1	6	2	2	36.25	0.78	5.67	144.72	70.77	263.52	21.63	118.48	102.94	5.04	Candersartan	78.1	78.1	8	8	Low Risk	0	Low	31.975	6098.17	8.71574	Q3
65	61-70	Male	1.68	73.5	98	120/70	120	70	2	5	1	1	17.98	0.6	5.69	193.55	44.07	223.26	25.64	123.19	80.29	4.96	Amlodipine, Candersartan, Indapamide, Lorazepam	105.5	143.7	20	20	High Risk	1	High	26.0417	4945.46	8.50623	Q2
58	51-60	Female	1.69	88	105	124/80	124	80	2	1	2	2	26.67	0.84	6.6	189.09	58.58	267.24	19.57	87.56	88.4	5.22	Propranalol, Amitriptyline, Atorvastatin	76.6	74	4	4	Low Risk	0	Low	30.8112	3870.15	8.26105	Q1
77	>70	Male	1.71	53	86	168/100	168	100	1	6	2	2	44.64	1.1	5.63	149.45	52.3	214.86	13.11	55.87	75.87	5.4	Rosuvastatin	64.4	69	25	25	High Risk	1	High	18.1252	2119.43	7.6589	Q1
65	61-70	Male	1.7	67	90	146/80	146	80	1	36	1	2	112.91	3.23	7.61	113.29	48.77	211.89	49.83	269.47	143.1	5.85	Torsemide, Perindopril, Glimepiride+Metformin,Rosuvastatin	19.1	20.6	20	20	High Risk	1	High	23.1834	19280.6	9.86685	Q4
78	>70	Male	1.62	87	112	175/80	175	80	1	40	1	2	48.62	1.17	11.1	67.41	47.96	150.29	34.92	184.62	101.21	5.94	Telmisartan+Amlodipine, Indapamide, Glimepiride, Metformin, Simvastatin	59.4	64.1	30	≥30	High Risk	1	High	33.1504	9342.7	9.14235	Q4
46	41-50	Male	1.69	108	121	132/76	132	76	2	17	1	2	34.16	1.25	3.39	69.38	58.33	154.09	26.38	141.99	100.39	6.2	Amitriptyline,Bisoprolol,Metolazone,Perindopril	68.6	66.1	2	2	Low Risk	0	Low	37.8138	7127.19	8.87167	Q3
65	61-70	Male	1.76	106	117	160/80	160	80	1	22	2	2	29.84	0.94	5.88	117.42	64.4	201.33	19.51	107.69	109.6	6.91	Metolazone, Glimepride	84.7	85.6	16	16	Moderate Risk	1	Moderate	34.22	5901.41	8.68295	Q2
42	41-50	Male	1.83	86	100	160/100	160	100	1	7	2	2	98.52	2.7	15.81	74.35	58.21	160.76	18.23	101.32	95.26	9.7	Telmisartan, Digoxin	27.8	27.7	2	2	Low Risk	0	Low	25.6801	4825.87	8.48175	Q2
48	41-50	Female	1.73	148	130	158/114	158	114	1	16	1	2	36.73	0.88	6.95	125.14	42.12	198.9	21.64	115.32	64.09	5.67	Metolazone, Bisoprolol, Irbesartan+Amlodipine, Rosuvastatin	77.7	72.9	1	1	Low Risk	0	Low	49.4504	3695.43	8.21485	Q1
85	>70	Male	1.6	63.5	96	169/85	169	85	1	30	2	2	28.08	0.96	6.8	170.73	52.41	225	31.86	168.42	121.48	5.94	Torsemide, Telmisartan	71.8	79.1	25	25	High Risk	1	High	24.8047	10229.8	9.23306	Q4
40	<40	Male	1.77	94	98	144/104	144	104	1	8	2	2	32.16	0.95	7.18	91.06	44.32	166.86	31.48	167.24	90.59	5.58	Perindopril	99.7	93.3	2	2	Low Risk	0	Low	30.0041	7575.14	8.93263	Q3
64	61-70	Female	1.57	72.5	103	134/68	134	68	2	9	2	2	52.31	1.4	7.05	206.71	72.85	303.57	24.01	126.03	97.38	8	Lisinopril, Spironolactone, talmisartan	39.6	40.2	5	5	Low Risk	0	Low	29.413	6136.4	8.72199	Q3
42	41-50	Female	1.67	98.5	106	180/104	180	104	1	12	1	2	47.91	0.99	5.5	64.87	46	132.53	21.66	117.83	84.3	5.49	Telmisartan+ Hydrochlorothiazide, Amlodipine	70.3	65.4	1	<1	Low Risk	0	Low	35.3186	4966.53	8.51048	Q2
60	51-60	Male	1.8	105	119	148/105	148	105	1	8	1	2	17.87	0.8	6.85	109.81	41.16	165.52	14.55	72.76	109.41	6.2	Telmisartan, Indapamide,Amlodipine	97.1	104.8	16	16	Moderate Risk	1	Moderate	32.4074	3980.34	8.28912	Q1
58	51-60	Female	1.59	50	79	120/70	120	70	2	8	2	2	40.12	0.6	5.41	120.3	26.92	135.08	7.86	53.3	87.75	4.8	Bisoprolol, Carvedilol	100.5	109.1	2	2	Low Risk	0	Low	19.7777	2338.54	7.75728	Q1
53	51-60	Female	1.63	88	105	190/140	190	140	1	35	2	2	80.63	2.6	3.7	98.3	31.6	168.4	38.5	221	100	9.1	Lisinopril, Furosemide,Esomeprazole, Fluoroquinolone, Amiodarone	20.2	20.5	4	4	Low Risk	0	Low	33.1213	11050	9.31019	Q4
53	51-60	Male	1.79	85	99	182/105	182	105	1	35	2	2	37.74	1.04	7.61	69.33	64.85	171.26	37.08	197.04	78.41	6.03	Bisoprolol, Bumentanide, Irbesartan/Amlodipine	81.6	79.4	6	6	Low Risk	0	Low	26.5285	7724.95	8.95221	Q3
64	61-70	Female	1.78	93	105	164/96	164	96	1	15	2	2	47.02	1.09	4.04	126.62	71.06	223.76	26.08	140.43	88.95	5.63	Indapamide, Irbesartan+Amlodipine	53.6	53.7	5	5	Low Risk	0	Low	29.3524	6245.62	8.73964	Q3
67	61-70	Male	1.67	78.5	102	140/90	140	90	1	8	2	2	38.23	1	4.26	122.84	73.41	215.86	19.61	98.006	104.21	6.2	Candersartan	77.5	79.2	12	12	Moderate Risk	1	Moderate	28.1473	5106.6	8.53829	Q2
46	41-50	Male	1.73	83	94	150/90	150	90	1	6	2	2	26.62	0.76	7.56	115.03	60.87	194.2	18.3	101.54	81.2	5.38	Nifedipine, Candersartan, Telmisartan+Amlodipine	109.4	117.4	3	3	Low Risk	0	Low	27.7323	4122.52	8.32422	Q1
61	61-70	Female	1.66	98.5	100	156/75	156	75	1	12	2	2	23	1.1	7.92	143.9	59.23	213.88	10.75	62.07	89.58	6.1	Perindopril, Metoprolol	54.1	53.7	5	5	Low Risk	0	Low	35.7454	2780.12	7.93025	Q1
66	61-70	Female	1.75	79	103	186/92	186	92	1	5	2	2	26.09	1.24	4.82	126.37	37.45	191.62	27.8	146.04	166.78	8.28	Indapamide, Atorvastatin, Irbesartan+Amlodipine	45.2	46	14	14	Moderate Risk	1	Moderate	25.7959	12178.3	9.40741	Q4
49	41-50	Female	1.62	77	101	145/80	145	80	1	5	2	2	24.74	0.84	5.5	141.13	62.25	230.8	27.42	146.04	113	4.7	Rosuvastatin, Indapamide+Amlodipine	81.6	76.6	2	2	Low Risk	0	Low	29.34	8251.26	9.01812	Q3
43	41-50	Female	1.74	118	138	151/94	151	94	1	14	2	2	35.5	1.16	6.01	187.21	45.43	260.94	28.3	151.82	84.37	6.22	Indapamide,Telmisartan+Amlodipine, Rosuvastatin	57.6	54.2	2	2	Low Risk	0	Low	38.9748	6404.53	8.76476	Q3
72	>70	Male	1.8	85.5	106	172/92	172	92	1	30	2	2	41.23	1.4	8.66	176.87	63.97	262.81	21.84	112.68	95.42	5.4	Acetate Replacing factor,Telmisartan, Rosuvastatin	49.8	52.9	20	20	High Risk	1	High	26.3889	5375.96	8.58969	Q2
86	>70	Male	1.67	86.5	114	164/88	164	88	1	7	1	2	35.57	1	7.87	134.88	63.43	241.69	16.38	91.82	93.45	5.5	Aspirin, Metoprolol, Telmisartan, Nitroglycerin, Lisinopril	67.8	75.3	25	25	High Risk	1	High	31.0158	4290.29	8.36411	Q1
43	41-50	Female	1.69	90	106	154/84	154	84	1	6	1	2	46.33	1.09	5.41	115.6	44.6	174.87	14.67	73.33	84.43	5.75	Indapamide	62.1	58.2	1	1	Low Risk	0	Low	31.5115	3095.63	8.03775	Q1
30	<40	Female	1.66	93	103	165/98	165	98	1	17	2	2	38.26	1.3	6.7	97.93	48.12	171.52	25.47	137.23	270.66	6.61	Indapamide, Perindopril/ Amlodipine	55	51.1	1	<1	Low Risk	0	Low	33.7495	18571.3	9.82937	Q4
60	51-60	Female	1.63	112.5	125	169/83	169	83	1	17	2	2	100.58	4.2	5.63	132.4	66.4	213.6	14.8	76.4	241	8.1	Atorvastatin, Bendroflumethiazide, Telmisartan+ Amlodipine	10.8	11.5	5	5	Low Risk	0	Low	42.3426	9206.2	9.12763	Q4
78	>70	Male	1.73	74	94	90/70	90	70	2	40	2	2	43.16	0.87	9.4	68.33	40.11	131.94	23.5	125	112.2	4.32	Torsemide, Spironolactone	82.7	90.2	16	16	Moderate Risk	1	Moderate	24.7252	7012.5	8.85545	Q3
42	41-50	Female	1.7	141	136	174/122	174	122	1	20	2	2	33.39	1.38	9.23	153.46	40.34	222.41	28.61	133.04	88.54	7.39	Torsemide, Trimetazidine, Metoprolol	47	44.6	2	2	Low Risk	0	Low	48.7889	5889.68	8.68096	Q2
57	51-60	Female	1.61	81	103	147/96	147	96	1	7	2	2	35.96	0.95	7.42	197.17	57.67	271.68	16.84	70.92	134.62	5.04	Amiloride+Hydrochlorothiazide, Telmisartan+Amlodipine,Propranalol	66.5	64.4	6	6	Low Risk	0	Low	31.2488	4773.63	8.47086	Q2
71	>70	Male	1.7	90	114	133/62	133	62	2	11	2	2	30.77	1.4	6.65	148.39	47.48	215.83	19.96	105.81	68.1	4	Metolazone, Metoprolol	50.2	53.1	20	20	High Risk	1	High	31.1419	3602.83	8.18948	Q1
27	<40	Female	1.72	73.5	85	145/100	145	100	1	5	1	2	25.84	1.55	9.81	138.13	44.57	218.18	35.48	192.27	110.7	4.79	Amlodipine, Telmisartan+Amlodipine, Indapamide,Cinnarizine	45.4	42.6	1	<1	Low Risk	0	Low	24.8445	10642.1	9.27258	Q4
52	51-60	Male	1.74	92.5	101	146/100	146	100	1	25	2	2	24.83	1.1	6.47	122.24	52.35	200	25.41	127.07	120.47	7.19	Telmisartan+ Hydrochlorothiazide	76.8	74.7	8	8	Low Risk	0	Low	30.5523	7654.06	8.94299	Q3
50	41-50	Female	1.59	112.5	129	168/99	168	99	1	7	1	2	39.04	0.93	7.66	83.88	73.58	176.57	19.51	107.69	115.04	4.95	None	71.7	67.8	1	1	Low Risk	0	Low	44.4998	6194.33	8.73139	Q3
66	61-70	Male	1.7	76	96	180/90	180	90	1	7	1	2	52.51	1.5	6.8	134.57	49.03	214.19	30.59	157.75	63.78	5.1	Metolazone, Telmisartan	47.8	49.8	25	25	High Risk	1	High	26.2976	5030.65	8.5233	Q2
78	>70	Female	1.56	47	77	152/89	152	89	1	35	2	2	34.65	1.2	7.68	123.5	33.6	189.5	22.5	64.3	126	6.7	Losartan, Hydrochlorothiazide	43.3	46.2	27	27	High Risk	1	High	19.313	4050.9	8.30669	Q1
72	>70	Male	1.62	57.5	89	190/70	190	70	1	8	2	2	28.9	1.37	29.26	158.14	30.52	205	16.34	71.67	70.59	6.63	Enalapril, Rosuvastatin, Perindopril, Indapamide	51.2	54.3	30	≥30	High Risk	1	High	21.9098	2529.59	7.83581	Q1
60	51-60	Male	1.83	80	94	160/90	160	90	1	1	1	2	22.68	1	8.53	81.85	46.75	198.83	70.23	366.29	89.26	6.03	Telmisartan+Hydrochlorothiazide	81.4	81	20	20	High Risk	1	High	23.8884	16347.5	9.70183	Q4
72	>70	Female	1.53	90.5	120	195/98	195	98	1	9	2	2	20.17	1	8.51	137.13	52.32	208.3	18.85	104.94	170.8	4.6	Valsartan+ Hydrochlorothiazide, Glimepride+Metformin	56.2	57.9	14	14	Moderate Risk	1	Moderate	38.6603	8961.88	9.10073	Q4
54	51-60	Female	1.61	86	106	160/80	160	80	1	7	2	2	37.23	1.3	6.3	159.63	57.81	233.58	16.14	85.71	159.3	8.6	Lisinopril, Telmisartan+ Hydrochlorothiazide, Saxagliptin+Metformin Hydrochloride,Rosuvastatin	46.5	45.4	4	4	Low Risk	0	Low	33.1777	6826.8	8.82861	Q3
38	<40	Female	1.76	122	120	148/86	148	86	1	20	2	2	15.36	1.06	5.16	65.06	51.45	134.3	17.79	98.65	116.35	5.88	Amlodipine, Perindopril	66.6	61.7	1	<1	Low Risk	0	Low	39.3853	5738.96	8.65503	Q2
51	51-60	Female	1.64	134	124	133/74	133	74	2	1	2	2	38.72	0.89	6.45	120.17	50.19	189.47	19.11	105.69	88.1	6.48	Bumentanide, Telmisartan	75	71.1	1	1	Low Risk	0	Low	49.8215	4655.64	8.44584	Q2
55	51-60	Male	1.88	107	41	140/70	140	70	1	18	2	2	24.42	0.81	5.11	103.54	51.95	172.09	16.6	85.03	82.16	6.93	Telmisartan+Hydrochlorothiazide	100.1	105.2	10	10	Moderate Risk	1	Moderate	30.2739	3493.03	8.15853	Q1
60	51-60	Male	1.57	68	103	135/75	135	75	2	6	2	2	25.99	1	7.54	91.03	65.88	238.24	81.33	416.67	101	6.6	Losartan, Perindopril, Indapamide,Celecoxib	81.4	81	10	10	Moderate Risk	1	Moderate	27.5873	21041.8	9.95427	Q4
39	<40	Male	1.78	128	124.5	140/90	140	90	1	5	1	1	52.54	1.07	7.5	144.54	42.83	222.09	34.72	186.49	101.8	9.4	Amitriptyline, Rosuvastatin, Propranalol	87	81.8	16	16	Moderate Risk	1	Moderate	40.3989	9492.34	9.15824	Q4
69	61-70	Male	1.7	94	106	140/70	140	70	1	12	2	2	58.78	2.06	9.45	62.57	42.81	131.05	25.67	138.29	104.12	5.74	Lisinopril,Indapamide, Bisoprolol	31.9	34.2	16	16	Moderate Risk	1	Moderate	32.526	7199.38	8.88175	Q3
48	41-50	Female	1.74	89	94	162/110	162	110	1	2	2	2	41.33	1.03	7.36	146.64	54.38	233.7	32.68	155.84	76.2	5.4	Telmisartan+Hydrochlorothiazide, Amitriptyline, Propranalol, Atorvastatin	64.2	60.8	3	3	Low Risk	0	Low	29.3962	5937.5	8.68904	Q2
48	41-50	Female	1.61	83.5	104	230/120	230	120	1	5	2	2	47.95	1.49	5.53	103.02	54.33	175.33	17.98	89.92	108.29	6.56	Indapamide+Amlodipine, Metolazone	41.1	39.7	1	1	Low Risk	0	Low	32.2133	4868.72	8.49059	Q2
67	61-70	Female	1.56	83	107	153/74	153	74	1	6	2	2	42.87	0.97	5.85	109.39	52.61	178.87	16.87	93.51	79.82	4.68	Monteleukast, Indapamide, Bisoprolol	60.4	60.9	6	6	Low Risk	0	Low	34.1059	3731.98	8.2247	Q1
40	<40	Male	1.69	84	95	140/85	140	85	1	5	2	2	26.67	1.1	6.8	76.57	69.99	180.92	34.36	181.62	126.24	5.5	Metoprolol, Trimetazidine	83.5	78.8	1	1	Low Risk	0	Low	29.4107	11463.9	9.34695	Q4
60	51-60	Male	1.72	117	127	150/80	150	80	1	10	1	2	21.26	0.94	5.43	92.08	85.9	215.94	37.96	207.48	77.38	5.67	Torsemide, Enoxaparin, Dexamethasone	87.8	87	10	10	Moderate Risk	1	Moderate	39.5484	8027.4	8.99062	Q3
47	41-50	Male	1.8	105	107	150/95	150	95	1	10	2	2	28.55	1.03	7.07	92.2	41.46	161.14	27.48	145.24	86.97	6	None	86.1	82.3	4	4	Low Risk	0	Low	32.4074	6315.76	8.7508	Q3
62	61-70	Male	1.72	91	109	133/84	133	84	2	10	2	2	32.39	0.95	7.03	132.87	37.01	191.72	21.84	119.12	87.24	6.48	None	85.4	85.4	16	16	Moderate Risk	1	Moderate	30.7599	5196.01	8.55565	Q2
71	>70	Female	1.57	64	91	120/60	120	60	2	25	2	2	41.02	0.83	5.7	100.11	69.68	190.21	20.42	112.4	74.71	10	Amlodipine, Perindopril, Nitrofurantoin	70.9	72	5	5	Low Risk	0	Low	25.9645	4198.7	8.34253	Q1
16	<40	Male	1.81	99.5	95	146/83	146	83	1	5	2	2	24.63	0.9	6.8	114.43	46.34	175.65	14.88	68.42	85.86	6.6	None	126	119.6	1	<1	Low Risk	0	Low	30.3715	2937.27	7.98524	Q1
37	<40	Male	1.78	75.5	95	160/100	160	100	1	5	2	2	22.95	1.08	6.34	93.3	69.56	196.46	33.6	183.01	143.17	5.7	Metoprolol, Perindopril,Rosuvastatin,Clopidrogrel	87.2	81.8	1	<1	Low Risk	0	Low	23.8291	13100.8	9.48043	Q4
37	<40	Female	1.63	94.5	95	170/104	170	104	1	5	2	2	21.55	0.7	5.44	220.13	59.66	316.47	36.48	192.35	88.05	8.2	None	110.7	100.1	2	2	Low Risk	0	Low	35.5678	8468.21	9.04407	Q3
62	61-70	Female	1.66	55.5	84	120/70	120	70	2	2	2	2	28.15	0.9	4.4	201.06	44.6	274.13	28.47	139.24	93.11	7.83	Perindopril, Rosuvastatin,Glimepiride+Metformin	68.5	67.4	5	5	Low Risk	0	Low	20.1408	6482.32	8.77683	Q3
38	<40	Male	1.75	86.5	101	140/90	140	90	1	3	1	1	25.6	1.41	9.85	110.62	44.37	173.05	18.06	80.16	134.78	7.15	Torsemide, Metoprolol,Telmisartan,Indapamide	62.7	59.8	8	8	Low Risk	0	Low	28.2449	5401.98	8.59452	Q2
67	61-70	Female	1.59	72	93	180/87	180	87	1	8	2	2	24.4	0.9	5.9	99	37	176	23.4	64	135	5.8	None	66.2	66.4	8	8	Low Risk	0	Low	28.4799	4320	8.37101	Q1
43	41-50	Male	1.63	88.5	100	140/86	140	86	1	10	2	2	43.49	1.1	6.75	117.4	32	163.2	13.8	72.5	87	6.3	Amlodipine,Telmisartan+ Hydrochlorothiazide	81.8	77.7	3	3	Low Risk	0	Low	33.3095	3153.75	8.05635	Q1
42	41-50	Male	1.78	113	119	170/100	170	100	1	9	1	1	42.96	1.7	7.63	63.72	40.81	141.38	36.85	242.06	89.5	9.16	Lisinopril, Spironolactone,Perindopril/ Amlodipine	48.7	47.2	5	5	Low Risk	0	Low	35.6647	10832.2	9.29028	Q4
72	>70	Female	1.58	107	95	167/103	167	103	1	33	2	2	33.88	1.2	7.52	160.93	47.94	231.31	22.44	122.15	125.9	7.48	Torsemide, Valsartan+Amlodipine, Bisoprolol, Rosuvastatin,Metformin	45.1	46.9	17	17	Moderate Risk	1	Moderate	42.8617	7689.34	8.94759	Q3
53	51-60	Male	1.89	110	113	160/100	160	100	1	10	1	1	26.7	0.71	6.5	104.7	45.5	177.8	28	140	89	5.5	Atorvastatin, Perindopril	107.1	123.3	20	20	High Risk	1	High	30.7942	6230	8.73713	Q3
70	61-70	Female	1.58	68.5	99	190/90	190	90	1	10	2	2	30.6	0.8	4.06	175.66	55.31	247.97	16.98	94.51	107.29	5.7	Amlodipine	74.7	75.4	17	17	Moderate Risk	1	Moderate	27.4395	5069.99	8.53109	Q2
68	61-70	Female	1.57	70.5	106	136/86	136	86	2	8	2	2	45.78	1	8.34	154.98	74.65	243.41	13.24	74.16	109.76	5.67	Amiloride+hydrochlorothiazide	57.8	58.6	11	11	Moderate Risk	1	Moderate	28.6016	4069.9	8.31137	Q1
38	<40	Female	1.63	102	111	158/100	158	100	1	1	2	2	37.35	0.9	3.5	110.42	49.14	172.97	13.41	70	75.84	6.84	Labetalol	81.1	74.5	1	<1	Low Risk	0	Low	38.3906	2654.4	7.88397	Q1
70	61-70	Male	1.64	98	109	171/98	171	98	1	5	2	2	21.15	1	7.83	158.19	63.2	248.15	26.76	133.8	266.4	5.5	Perindopril	75.9	78.5	20	20	High Risk	1	High	36.4366	17822.2	9.7882	Q4
74	>70	Male	1.63	67	100	232/112	232	112	1	38	2	2	53.25	1.47	5.84	129.93	38.37	190.45	22.15	125.89	145.83	8.3	Methyldopa, Amiloride+Hydrochlorothiazide, Nifedipine, Perindopril, Metolazone, Irbesartan	46.3	49.8	30	≥30	High Risk	1	High	25.2174	9179.27	9.1247	Q4
32	<40	Female	1.62	68	90	151/122	151	122	1	7	2	2	22.01	1.24	6.8	45.94	30.33	103.01	26.74	149.72	92.6	5.4	Torsemide, Bisoprolol, Telmisartan,Metolazone	57.4	53.3	1	<1	Low Risk	0	Low	25.9107	6932.04	8.84391	Q3
37	<40	Female	1.68	70	91	170/96	170	96	1	2	1	2	34.46	1.11	8.13	143.7	53.91	229.37	31.76	155.88	74.98	6.4	Amitriptyline, Telmisartan, Methyldopa	63.4	58.8	1	1	Low Risk	0	Low	24.8016	5843.94	8.67316	Q2
59	51-60	Male	1.65	91	195	133/88	133	88	2	4	2	2	35.47	1.2	5	178.05	32.87	232.75	21.83	119.42	79.32	5.8	Losartan,Clopidrogrel	65.8	65.9	20	20	High Risk	1	High	33.4252	4736.2	8.46299	Q2
50	41-50	Female	1.67	60	81	140/75	140	75	1	1	2	2	40.14	0.95	7.61	125.39	57.21	205.74	23.14	127.43	55.79	5.8	Indapamide, Carvedilol, Atenolol	69.8	66.2	3	3	Low Risk	0	Low	21.5139	3554.66	8.17601	Q1
75	>70	Female	1.58	81.5	104	180/60	180	60	1	11	2	2	64.59	1.3	8.67	102.45	41.12	173.53	29.96	153.45	139.22	6.7	Indapamide, Perindopril, Propranalol	40.1	42.4	27	27	High Risk	1	High	32.647	10681.7	9.27628	Q4
60	51-60	Female	1.57	103	130	144/82	144	82	1	26	2	2	32.33	1.1	5.85	76.35	56.14	154.51	22.02	117.11	131.28	4	Telmisartan+Amlodipine, Metolazone	54.5	53.8	3	3	Low Risk	0	Low	41.7867	7687.1	8.9473	Q3
46	41-50	Female	1.68	82.5	102	134/77	134	77	2	10	2	2	23.85	0.85	3.91	148.75	45.3	226.29	32.24	171.43	72.56	4.68	Amlodipine, Losartan	82.2	76.5	2	2	Low Risk	0	Low	29.2304	6219.48	8.73544	Q3
59	51-60	Male	1.73	96.5	114	159/89	159	89	1	30	1	2	57.34	1.8	9	91.03	49	168.03	20.8	110	91.85	6.5	Allupurinol, Celecoxib	40.3	41.3	12	12	Moderate Risk	1	Moderate	32.243	5051.75	8.52749	Q2
43	41-50	Female	1.69	98	114	180/110	180	110	1	5	2	2	38.47	0.99	7.23	142.49	57.51	219.54	19.54	107.97	75.18	5.7	Perindopril+Amlodipine, Nattoenzym	69.8	65.1	1	1	Low Risk	0	Low	34.3125	4058.59	8.30859	Q1
56	51-60	Male	1.71	81.5	97	131/81	131	81	2	25	1	2	31.4	1.1	10.36	93.65	45.77	155.36	15.94	85.71	60.91	6.45	Metolazone, Amiloride+hydrochlorothiazide, Metformin	74.6	73.6	8	8	Low Risk	0	Low	27.8718	2610.3	7.86722	Q1
38	<40	Male	1.75	81	101	140/100	140	100	1	5	2	2	40.93	1.12	10	135.4	63.94	260.04	60.7	318.82	78.85	6.48	Perindopril,Indapamide	82.9	78	2	2	Low Risk	0	Low	26.449	12569.5	9.43903	Q4
49	41-50	Male	1.78	97.5	106	126/90	126	90	1	11	2	2	29.26	1.07	6.32	158.41	51.13	241.38	31.84	165.59	99.8	5.85	Rosuvastatin	81.1	78.1	6	6	Low Risk	0	Low	30.7726	8262.94	9.01954	Q3
50	41-50	Male	1.72	104	118	160/110	160	110	1	7	1	2	42.94	1.27	7.89	115.95	49.92	197.95	32.08	155.43	82.85	5.56	Valsartan,Mecobalamin	65.4	63.8	8	8	Low Risk	0	Low	35.1541	6438.69	8.77008	Q3
57	51-60	Male	1.76	95.8	103	160/78	160	78	1	14	2	2	53.13	1.26	6.48	149.41	51.67	223.04	21.96	119.63	90.08	5.3	Perindopril, Spironolactone, Bisoprolol	62.9	62.7	16	16	Moderate Risk	1	Moderate	30.9272	5388.14	8.59195	Q2
69	61-70	Male	1.7	90	102	166/76	166	76	1	15	2	2	53.19	1.6	5.6	90.83	39.38	146.88	16.17	80.83	106.47	7.6	Telmisartan+ Hydrochlorothiazide, Perindopril	43.3	45.8	25	25	High Risk	1	High	31.1419	4302.99	8.36706	Q1
68	61-70	Male	1.71	92	112	152/92	152	92	1	25	1	2	33.93	1.3	7.5	78.26	32.61	125.73	14.86	84.13	74.43	6.1	Atorvastatin,Irbesartan+Amlodipine, Clopidrogrel	56.1	58.3	20	20	High Risk	1	High	31.4627	3130.9	8.04908	Q1
61	61-70	Male	1.74	122	126	150/84	150	84	1	4	1	2	80.19	2.31	9.07	76.42	36.3	135.46	22.74	123.71	409.5	9.36	Torsemide, Perindopril, Indapamide,Rosuvastatin	29.4	30.7	16	16	Moderate Risk	1	Moderate	40.2959	25329.6	10.1397	Q4
62	61-70	Female	1.62	84	102	130/70	130	70	2	20	2	2	26.03	0.93	6.06	96.09	67.34	196.3	32.87	173.91	113.9	6.57	Indapamide	65.9	64.9	2	2	Low Risk	0	Low	32.0073	9904.17	9.20071	Q4
46	41-50	Female	1.64	81	98	175/103	175	103	1	9	2	2	22.3	1.35	5.46	197.84	49.73	275.52	27.95	129.75	115.29	5.46	Telmisartan+ Hydrochlorothiazide, Propranalol	47	44.9	5	5	Low Risk	0	Low	30.116	7479.44	8.91991	Q3
61	61-70	Female	1.5	72.1	101	148/86	148	86	1	8	2	2	17.19	1.12	5.65	133.89	52.23	217.62	31.5	152.78	79.78	5.29	Amlodipine, Indapamide+Amlodipine	53	52.6	5	5	Low Risk	0	Low	32.0444	6094.39	8.71512	Q3
65	61-70	Male	1.68	73.5	98	120/70	120	70	2	5	1	1	17.98	0.6	5.69	193.55	44.07	223.26	25.64	123.19	80.29	4.96	Amlodipine, Candersartan, Indapamide, Lorazepam	105.5	143.7	20	20	High Risk	1	High	26.0417	4945.46	8.50623	Q2
57	51-60	Female	1.58	87.5	108	150/90	150	90	1	1	2	2	28.51	1.02	5.41	106.27	46.9	171.58	18.41	100	77.24	6.4	None	61	59.4	2	2	Low Risk	0	Low	35.0505	3862	8.25894	Q1
81	>70	Female	1.53	104	117	149/111	149	111	1	38	2	2	27.95	0.6	10	170.48	70	251.61	11.13	55.69	73.39	4.9	Frusemide, Spironolactone,Metoprolol	85.5	102	17	17	Moderate Risk	1	Moderate	44.4274	2043.54	7.62244	Q1
57	51-60	Male	1.74	91	104	160/100	160	100	1	11	2	2	133.54	2.71	7.11	93.22	48.9	190.94	48.82	264.29	92.14	8	Torsemide,Irbesartan+Amlodipine, Metformin	24.9	25.9	16	16	Moderate Risk	1	Moderate	30.0568	12175.8	9.40721	Q4
49	41-50	Female	1.62	77	101	145/80	145	80	1	5	2	2	24.74	0.84	5.5	141.13	62.25	230.8	27.42	146.04	113	4.7	Rosuvastatin, Indapamide+Amlodipine	81.6	76.6	2	2	Low Risk	0	Low	29.34	8251.26	9.01812	Q3
43	41-50	Female	1.74	118	138	151/94	151	94	1	14	2	2	35.5	1.16	6.01	187.21	45.43	260.94	28.3	151.82	84.37	6.22	Indapamide,Telmisartan+Amlodipine, Rosuvastatin	57.6	54.2	2	2	Low Risk	0	Low	38.9748	6404.53	8.76476	Q3
35	<40	Female	1.75	151	136	136/94	136	94	1	14	2	2	50.86	1.54	6.56	157.32	66.3	243.33	19.71	108.79	98.62	4.96	Nifedipine, Valsartan+Amlodipine	43.3	40.7	1	1	Low Risk	0	Low	49.3061	5364.43	8.58755	Q2
46	41-50	Female	1.63	106	118	143/80	143	80	1	1	1	2	37.26	1.19	7.77	113.43	52.1	185.31	19.78	109.38	78.3	5.9	Torsemide, Telmisartan, Enoxaparin, Amiodarone, Bisoprolol	54.7	51.9	1	1	Low Risk	0	Low	39.8961	4282.23	8.36223	Q1
50	41-50	Male	1.77	103.5	114	155/100	155	100	1	20	2	2	32.31	1	7.13	71.65	44.48	130.59	14.46	82.2	75.2	5.76	Candersartan,Indapamide	87.4	84.1	5	5	Low Risk	0	Low	33.0365	3090.72	8.03616	Q1
61	61-70	Male	1.78	78	100	181/108	181	108	1	11	2	2	43.56	1.14	5.19	135.48	43.09	203.64	25.07	135.27	157.5	9.07	Lisinopril,Irbesartan+Amlodipine, Domperidone,Rosuvastatin,Amitriptyline	69	69.4	20	20	High Risk	1	High	24.6181	10652.5	9.27355	Q4
68	61-70	Male	1.57	66.6	91	160/70	160	70	1	34	2	2	37.08	0.7	6.6	67.89	43.21	133.94	22.84	124.44	123.27	6.5	Irbesartan+Amlodipine,Amiodarone	97	119.2	20	20	High Risk	1	High	27.0194	7669.86	8.94505	Q3
39	<40	Female	1.68	67.5	78	180/100	180	100	1	10	2	2	20.53	1.28	6.89	116.58	33.08	175.9	26.24	121.16	102.3	5.66	Bendroflumethiazide, Lisinopril	52.6	49.3	1	1	Low Risk	0	Low	23.9158	6197.33	8.73187	Q3
51	51-60	Female	1.58	89	110	94/60	94	60	2	22	2	2	30.15	1.21	6.02	144.71	49.29	217.75	23.75	128.57	78.4	5.12	Lorazepam, Tab Calcium/Magnesium/Zinc	51.8	49.9	5	5	Low Risk	0	Low	35.6513	5039.94	8.52515	Q2
43	41-50	Female	1.69	98	114	180/110	180	110	1	5	2	2	38.47	0.99	7.23	142.49	57.51	219.54	19.54	107.97	75.18	5.7	Perindopril+Amlodipine, Nattoenzym	69.8	65.1	1	1	Low Risk	0	Low	34.3125	4058.59	8.30859	Q1
37	<40	Male	1.83	95	99	160/90	160	90	1	10	2	2	33.98	0.8	5.76	128.96	39.58	181.48	12.92	72.66	71.43	5.8	Domperidone, Cinnarizine, Tab Calcium/Magnesium/Zinc, Lorazepam, Indapamide	114.1	115.6	1	1	Low Risk	0	Low	28.3675	2595.05	7.86136	Q1
59	51-60	Male	1.8	77	94	236/113	236	113	1	15	1	1	75.59	1.12	7.47	167.88	45.29	233.53	20.36	111.81	213.65	6.75	Indapamide, Metozalone, Atorvastatin, Metformin, Glimperide, Irbesartan+Amlodipine	71.5	71.3	30	≥30	High Risk	1	High	23.7654	11944.1	9.38799	Q4
76	>70	Male	1.71	74.5	96	130/71	130	71	2	43	2	2	44.42	1.2	6.34	147.49	55.06	221.05	18.5	86.54	187.69	4.5	Amlodipine, Telmisartan+ Hydrochlorothiazide	58.4	62.6	20	20	High Risk	1	High	25.4779	8121.35	9.00225	Q3
50	41-50	Male	1.78	88.2	91	155/101	155	101	1	5	2	2	32.89	1.06	5.46	80.28	38.79	146.67	27.6	145.32	87.69	6.12	Amitriptyline, Propranalol	81.4	78.6	6	6	Low Risk	0	Low	27.8374	6371.56	8.7596	Q3
53	51-60	Male	1.69	68	89	147/80	147	80	1	9	1	2	35.57	1.2	5.89	133.4	43.75	194.74	17.59	97.87	108.21	6.1	Telmisartan+ Hydrochlorothiazide, Propranalol, Tab Calcium/Magnesium/Zinc	68.6	67.3	8	8	Low Risk	0	Low	23.8087	5295.26	8.57457	Q2
54	51-60	Male	1.68	93.5	109	145/93	145	93	1	7	2	2	15.53	0.5	7.65	127.16	50.93	194.57	16.48	93.2	91.07	4.5	Perindopril	122.9	184.2	6	6	Low Risk	0	Low	33.1278	4243.86	8.35323	Q1
54	51-60	Female	1.67	102.5	106	170/110	170	110	1	5	2	2	22.18	0.9	5.83	157.9	66.8	238.7	14.88	74.4	82	5.7	Bendroflumethiazide, Lisinopril	72.5	69.3	3	3	Low Risk	0	Low	36.7528	3050.4	8.02303	Q1
52	51-60	Male	1.85	115	123	120/70	120	70	2	1	2	2	53.52	1.3	8.23	66.41	38.88	166.34	61.05	330	114.69	13.1	Torsemide, Rosuvastatin, Bisoprolol, Telmisartan	62.7	61.6	8	8	Low Risk	0	Low	33.6012	18923.8	9.84818	Q4
46	41-50	Male	1.83	103	115	130/90	130	90	1	7	2	2	45.45	1.38	10.45	64.1	40.45	140.47	35.83	194.41	95.44	4.49	Neurovite, Perindopril	60.9	59	2	2	Low Risk	0	Low	30.7564	9277.25	9.13532	Q4
43	41-50	Female	1.62	81	93	130/80	130	80	2	9	2	2	35.46	0.84	5.9	143.16	60.08	219.98	16.74	93.52	151.85	6.3	Perindopril, Atorvastatin	85.1	78.7	1	1	Low Risk	0	Low	30.8642	7100.51	8.86792	Q3
34	<40	Female	1.62	79.5	105	154/104	154	104	1	20	2	2	26.43	0.7	6.1	134.25	49.59	208.16	24.32	111.96	105.34	7	Methyldopa, Irbesartan+ Amlodipine	113	101.8	1	<1	Low Risk	0	Low	30.2926	5896.93	8.68219	Q2
48	41-50	Male	1.71	77	88	220/110	220	110	1	13	1	2	31.32	1.04	7.3	143.43	78.61	241.61	19.57	87.74	109.62	5.58	Metolazone, Perindopril, Carvedilol, Telmisartan+Amlodipine	84.5	81	8	8	Low Risk	0	Low	26.3329	4809.03	8.47825	Q2
76	>70	Female	1.54	70	114	180/80	180	80	1	20	2	2	35.69	1.1	7.19	140.58	39.84	193.68	13.26	75.32	97.67	5.96	Carvedilol, Perindopril,Indapamide	48.7	51.3	27	27	High Risk	1	High	29.5159	3678.25	8.21019	Q1
41	41-50	Male	1.81	103	114	143/82	143	82	1	5	2	2	29.85	0.99	8.27	86.33	37.07	154.84	31.44	169.72	138.76	5.85	Perindopril, Rabeprazole	94.2	88.5	1	1	Low Risk	0	Low	31.4398	11775.2	9.37375	Q4
36	<40	Female	1.7	76	94	170/88	170	88	1	4	1	2	33.77	1.38	7.06	58.19	35.11	126.13	32.83	169.23	95.31	4.97	Labetalol, Nifedipine, Methyl dopa	49.1	46	1	<1	Low Risk	0	Low	26.2976	8064.66	8.99525	Q3
67	61-70	Male	1.74	107.5	127	180/90	180	90	1	9	2	2	52.61	1.5	5.47	138.29	53.28	191.57	20.91	109.86	115.61	7.11	Saxagliptin+Metformin Hydrochloride, Perindopril, Metolazone	47.5	49.6	20	20	High Risk	1	High	35.5067	6350.46	8.75628	Q3
65	61-70	Female	1.46	47	83	145/90	145	90	1	7	2	2	24.11	1.11	5.25	119.24	84.62	228.14	24.28	131.34	79.62	5.29	Indapamide,Bisoprolol	52.1	52.4	6	6	Low Risk	0	Low	22.0492	5228.65	8.56191	Q2
61	61-70	Male	1.79	90	103	152/100	152	100	1	6	1	1	36.47	1.1	5.67	147.33	42.35	200	10.32	61.71	137.21	5.5	Rosuvastatin, Perindopril, Allupurinol, Warfarin, Metoprolol	72.1	72.3	20	20	High Risk	1	High	28.089	4233.61	8.35081	Q1
55	51-60	Male	1.76	126	135	134/85	134	85	2	13	1	2	43.3	1.26	8.89	124.1	54.18	195.15	16.87	84.37	70.65	4.4	Lisinopril,Irbesartan+Amlodipine	63.8	63.2	10	10	Moderate Risk	1	Moderate	40.6767	2980.37	7.9998	Q1
57	51-60	Male	1.74	91	104	160/100	160	100	1	11	2	2	133.54	2.71	7.11	93.22	48.9	190.94	48.82	264.29	92.14	8	Torsemide,Irbesartan+Amlodipine, Metformin	24.9	25.9	16	16	Moderate Risk	1	Moderate	30.0568	12175.8	9.40721	Q4
49	41-50	Female	1.62	77	101	145/80	145	80	1	5	2	2	24.74	0.84	5.5	141.13	62.25	230.8	27.42	146.04	113	4.7	Rosuvastatin, Indapamide+Amlodipine	81.6	76.6	2	2	Low Risk	0	Low	29.34	8251.26	9.01812	Q3
43	41-50	Female	1.74	118	138	151/94	151	94	1	14	2	2	35.5	1.16	6.01	187.21	45.43	260.94	28.3	151.82	84.37	6.22	Indapamide,Telmisartan+Amlodipine, Rosuvastatin	57.6	54.2	2	2	Low Risk	0	Low	38.9748	6404.53	8.76476	Q3
35	<40	Female	1.75	151	136	136/94	136	94	1	14	2	2	50.86	1.54	6.56	157.32	66.3	243.33	19.71	108.79	98.62	4.96	Nifedipine, Valsartan+Amlodipine	43.3	40.7	1	1	Low Risk	0	Low	49.3061	5364.43	8.58755	Q2
46	41-50	Female	1.63	106	118	143/80	143	80	1	1	1	2	37.26	1.19	7.77	113.43	52.1	185.31	19.78	109.38	78.3	5.9	Torsemide, Telmisartan, Enoxaparin, Amiodarone, Bisoprolol	54.7	51.9	1	1	Low Risk	0	Low	39.8961	4282.23	8.36223	Q1
50	41-50	Male	1.77	103.5	114	155/100	155	100	1	20	2	2	32.31	1	7.13	71.65	44.48	130.59	14.46	82.2	75.2	5.76	Candersartan,Indapamide	87.4	84.1	5	5	Low Risk	0	Low	33.0365	3090.72	8.03616	Q1
27	<40	Female	1.72	73.5	85	145/100	145	100	1	5	1	2	25.84	1.55	9.81	138.13	44.57	218.18	35.48	192.27	110.7	4.79	Amlodipine, Telmisartan+Amlodipine, Indapamide,Cinnarizine	45.4	42.6	1	<1	Low Risk	0	Low	24.8445	10642.1	9.27258	Q4
52	51-60	Male	1.74	92.5	101	146/100	146	100	1	25	2	2	24.83	1.1	6.47	122.24	52.35	200	25.41	127.07	120.47	7.19	Telmisartan+ Hydrochlorothiazide	76.8	74.7	8	8	Low Risk	0	Low	30.5523	7654.06	8.94299	Q3
65	61-70	Male	1.68	85	110	130/80	130	80	2	15	2	2	38.93	0.9	8.45	182.43	59.78	266.67	23.33	125.69	98.42	5.6	Telmisartan+ Hydrochlorothiazide, Nitroglycerin, Metoprolol	89.3	90	16	16	Moderate Risk	1	Moderate	30.1162	6185.2	8.72992	Q3
78	>70	Female	1.52	98	130	166/82	166	82	1	3	2	2	34.32	1.38	7.58	111.27	51.44	180	17.29	96.13	104.59	5.84	Metolazone,Irbesartan+Amlodipine,Allupurinol	36.5	39.3	22	22	High Risk	1	High	42.4169	5027.12	8.5226	Q2
46	41-50	Male	1.81	93	99	130/80	130	80	2	8	2	2	22.67	1.1	8.78	150.57	48	125.65	17.08	95	85.12	5.5	Indapamide, Acetate Replacing factor	80.1	76.6	2	2	Low Risk	0	Low	28.3874	4043.2	8.30479	Q1
72	>70	Male	1.62	57.5	89	190/70	190	70	1	8	2	2	28.9	1.37	29.26	158.14	30.52	205	16.34	71.67	70.59	6.63	Enalapril, Rosuvastatin, Perindopril, Indapamide	51.2	54.3	30	≥30	High Risk	1	High	21.9098	2529.59	7.83581	Q1
47	41-50	Male	1.79	103	117	150/86	150	86	1	15	1	2	22.4	1.09	10.56	76.1	75.95	211.39	59.34	316.57	126.36	6.03	Amlodipine, Perindopril,Nattoenzym	80.4	77.1	5	5	Low Risk	0	Low	32.1463	20000.9	9.90353	Q4
27	<40	Male	1.65	55	76	210/130	210	130	1	15	2	2	150.92	8.4	8.4	98.82	65.57	203.02	41.63	218.36	85.79	8.5	Esomeprazole, Amilodipine, Pendropril, Telmisartan+Amlodipine	7.8	8.2	1	<1	Low Risk	0	Low	20.202	9366.55	9.1449	Q4
65	61-70	Female	1.71	129	132	130/86	130	86	2	15	1	2	51.56	1.19	8.22	62.01	42.31	129.7	25.38	136.69	104.85	6.03	Torsemide	47.9	48.4	5	5	Low Risk	0	Low	44.1161	7165.97	8.8771	Q3
79	>70	Male	1.67	62.5	89	174/84	174	84	1	15	1	2	33.25	0.9	10.61	118.03	44.57	182.94	20.16	110.8	106.92	4.6	None	80.9	86.5	25	25	High Risk	1	High	22.4103	5923.37	8.68666	Q2
43	41-50	Male	1.75	92	100	140/100	140	100	1	11	1	2	42.81	1.11	9.53	178.97	73.19	274.45	22.29	121.29	79.82	6.84	Carvedilol, Perindopril,Indapamide	80.9	76.8	3	3	Low Risk	0	Low	30.0408	4840.68	8.48481	Q2
86	>70	Female	1.67	71	97	160/100	160	100	1	46	2	2	60.55	1.36	6.19	131.52	54.65	202.1	15.92	69.5	106.7	5.4	Valsartan+Amlodipine, Clopidogrel	35.1	39.2	22	22	High Risk	1	High	25.4581	3707.82	8.2182	Q1
40	<40	Male	1.69	84	95	140/85	140	85	1	5	2	2	26.67	1.1	6.8	76.57	69.99	180.92	34.36	181.62	126.24	5.5	Metoprolol, Trimetazidine	83.5	78.8	1	1	Low Risk	0	Low	29.4107	11463.9	9.34695	Q4
38	<40	Male	1.68	83	95	131/92	131	92	1	5	2	2	26.07	1.1	5	130.29	15	149.91	24.62	130.2	122.8	4.9	Furosemide, Metoprolol	84.7	79.6	1	<1	Low Risk	0	Low	29.4076	7994.28	8.98648	Q3
47	41-50	Male	1.8	105	107	150/95	150	95	1	10	2	2	28.55	1.03	7.07	92.2	41.46	161.14	27.48	145.24	86.97	6	None	86.1	82.3	4	4	Low Risk	0	Low	32.4074	6315.76	8.7508	Q3
62	61-70	Male	1.72	91	109	133/84	133	84	2	10	2	2	32.39	0.95	7.03	132.87	37.01	191.72	21.84	119.12	87.24	6.48	None	85.4	85.4	16	16	Moderate Risk	1	Moderate	30.7599	5196.01	8.55565	Q2
40	<40	Male	1.8	95	104	170/90	170	90	1	8	1	2	39.22	1.3	6.2	64.91	40.24	122.53	17.38	91.66	91.3	8.4	Lorazepam, Telmisartan+ Hydrochlorothiazide	68.3	65	1	1	Low Risk	0	Low	29.321	4184.28	8.33909	Q1
60	51-60	Female	1.58	94.5	113	190/80	190	80	1	11	2	2	40.97	1.22	5.88	141.19	58.82	218.18	18.17	80.85	71.98	5.58	Telmisartan+Amlodipine, Indapamide	48.1	47.8	6	6	Low Risk	0	Low	37.8545	2909.79	7.97584	Q1
31	<40	Male	1.82	101.5	101	180/120	180	120	1	9	2	2	50.42	1.2	7.5	190.94	47.28	275.8	37.58	227.78	123.9	6.3	Rosuvastatin, Indapamide, Perindopril/ Amlodipine	80.1	75.1	1	1	Low Risk	0	Low	30.6424	14111	9.55471	Q4
38	<40	Female	1.72	91.5	104	186/118	186	118	1	1	2	2	30.24	0.94	6.1	117.28	40.54	186.21	28.39	145.19	118.61	5.76	Bumentanide, Irbesartan/Amlodipine,Metformin	77	70.8	1	<1%	Low Risk	0	Low	30.9289	8610.49	9.06074	Q4
71	>70	Female	1.66	90	117	180/50	180	50	1	2	2	2	35.16	0.83	7.17	91.27	63.71	182.96	27.97	148.62	88.24	7.2	Indapamide, Telmisartan+Amlodipine, Amlodipine Besilate	70.9	72	11	11	Moderate Risk	1	Moderate	32.6608	6557.11	8.78831	Q3
59	51-60	Female	1.57	121	122	162/98	162	98	1	32	2	2	31.3	0.96	8.1	125.7	53.54	211.11	31.87	158.69	70.4	5.38	Torsemide,Bisoprolol	64.7	63.2	6	6	Low Risk	0	Low	49.0892	5585.89	8.628	Q2
64	61-70	Male	1.68	86	104	197/98	197	98	1	22	1	2	17.5	1.25	5.73	113.92	58.23	188.44	16.29	91.37	96.79	4.87	Metolazone, Valsartan+Amlodipine, Amitriptyline	60.5	61.8	16	16	Moderate Risk	1	Moderate	30.4705	4421.85	8.39431	Q2
47	41-50	Female	1.59	85.5	103	130/90	130	90	1	1	2	2	37.22	0.92	4.76	162.05	38.33	213.9	13.52	76	87.1	4.6	Metoprolol	74.1	69.5	3	3	Low Risk	0	Low	33.8199	3309.8	8.10464	Q1
47	41-50	Male	1.79	103	117	150/86	150	86	1	15	1	2	22.4	1.09	10.56	76.1	75.95	211.39	59.34	316.57	126.36	6.03	Amlodipine, Perindopril,Nattoenzym	80.4	77.1	5	5	Low Risk	0	Low	32.1463	20000.9	9.90353	Q4
50	41-50	Male	1.71	85	102	190/90	190	90	1	5	2	2	89.52	2.2	11.39	131	45	219	38.6	218	86.5	10.56	Metolazone,Rosuvastatin	33.7	33.8	12	12	Moderate Risk	1	Moderate	29.0688	9428.5	9.15149	Q4
64	61-70	Female	1.58	80	113	200/60	200	60	1	3	2	2	36.04	0.87	7.99	80.4	31.74	139.39	27.25	147.76	97.03	5.67	Telmisartan+Hdrochlorothiazide, Amlodipine	70.4	69.7	6	6	Low Risk	0	Low	32.0461	7168.58	8.87746	Q3
79	>70	Male	1.67	62.5	89	174/84	174	84	1	15	1	2	33.25	0.9	10.61	118.03	44.57	182.94	20.16	110.8	106.92	4.6	None	80.9	86.5	25	25	High Risk	1	High	22.4103	5923.37	8.68666	Q2
59	51-60	Male	1.65	88	113	140/96	140	96	1	37	2	2	36.92	1.27	8.19	182.43	67.64	267.52	17.45	97.26	100	5.71	Irbesartan+Amlodipine, Metolazone	61.4	61.7	12	12	Moderate Risk	1	Moderate	32.3232	4863	8.48941	Q2
82	>70	Male	1.71	81	111	140/70	140	70	1	5	1	2	108.4	2.87	4.5	84.99	33.1	135.17	17.08	95.24	78.05	6.03	None	19.5	22.5	25	25	High Risk	1	High	27.7008	3716.74	8.2206	Q1
72	>70	Male	1.65	71	96	110/80	110	80	2	35	2	2	35.99	1.32	9.55	109.35	72.74	249.04	66.95	349.79	133.2	6.3	Torsemide, Spironolactone, Metoprolol,	53.5	56.7	10	10	Moderate Risk	1	Moderate	26.079	23296	10.056	Q4
60	51-60	Male	1.8	127.5	124	146/84	146	84	1	17	1	1	62.31	1.8	8.89	142.46	31.61	203.18	29.21	155.61	125.79	5.2	None	40	41.1	20	20	High Risk	1	High	39.3519	9787.09	9.18882	Q4
77	>70	Male	1.57	94	123	170/90	170	90	1	30	2	2	26.64	1.16	8.55	110.69	48.1	171.48	17.69	98.1	150.8	6.05	Torsemide, Enoxaparin, Telmisartan+Amlodipine, Rosuvastatin, Bisoprolol, Spironolactone	60.4	64.9	30	≥30	High Risk	1	High	38.1354	7396.74	8.90879	Q3
59	51-60	Female	1.57	85	114	160/84	160	84	1	1	2	2	36.76	0.89	6.87	76.19	53.23	160.49	31.67	158.85	76.04	7.11	Perindopril	70.9	69	4	4	Low Risk	0	Low	34.4842	6039.48	8.70607	Q3
75	>70	Female	1.61	64.5	97	160/90	160	90	1	24	2	2	33.07	0.9	6.7	155.02	67.05	239.66	17.79	98.77	100	6	Furosemide,Losartan,Spironolactone,Metoprolol,Clopidrogrel	62.5	64.9	17	17	Moderate Risk	1	Moderate	24.8833	4938.5	8.50482	Q2
40	<40	Male	1.57	80.5	86	140/90	140	90	1	16	2	2	42.92	1.2	6.8	176.99	36.02	224.43	11.42	67.14	114.45	7.5	Telmisartan+Hydrochlorothiazide, Rosuvastatin	75.2	71.3	5	5	Low Risk	0	Low	32.6585	3842.09	8.25377	Q1
73	>70	Male	1.67	66	91	160/78	160	78	1	10	2	2	28.69	0.84	4.52	108.23	53.02	173.41	12.16	50.83	78.82	5.31	Furosemide,Domperidone,Metformin	86.9	95.2	16	16	Moderate Risk	1	Moderate	23.6652	2003.21	7.60251	Q1
40	<40	Male	1.79	91	54	138/95	138	95	1	1	2	2	160.4	6.19	11.23	73.82	31.02	176.47	71.63	383.19	90.2	4.2	Metoclopromide, Telmisartan+Hydrochlorothiazide, Rabeprazole	10.3	10.7	3	3	Low Risk	0	Low	28.4011	17281.9	9.75741	Q4
69	61-70	Female	1.69	72	91	150/90	150	90	1	11	1	2	40.13	1.01	5.93	126.95	61.67	207.95	19.33	106.67	171.2	5.67	Perindopril, Irbesartan+Amlodipine	56.7	57.8	6	6	Low Risk	0	Low	25.2092	9130.95	9.11943	Q4
47	41-50	Male	1.73	87	107	189/106	189	106	1	10	2	2	41.21	1.3	5.31	55.48	32.58	102.72	14.66	88.39	156.81	5.76	Perindopril, Metolazone, Rosuvastatin, Amitriptyline, Metoprolol	65	62.9	4	4	Low Risk	0	Low	29.0688	6930.22	8.84365	Q3
70	61-70	Female	1.6	70	102	160/80	160	80	1	44	2	2	26.76	1	4.7	179.35	55.92	261.16	25.89	135.42	85.55	4.3	Telmisartan+ Hydrochlorothiazide	57	58.3	17	17	Moderate Risk	1	Moderate	27.3438	5792.59	8.66433	Q2
57	51-60	Male	1.66	85	103	220/120	220	120	1	6	2	2	45	1.2	5.9	157.73	35.46	206.24	13.05	75.31	125.55	5.9	Carvedilol, Spironolactone,Losartan	66.7	66.3	25	25	High Risk	1	High	30.8463	4727.59	8.46117	Q2
55	51-60	Female	1.6	79	106	160/90	160	90	1	16	2	2	27.77	0.9	7.67	129.48	60.2	205.66	15.98	85.89	82.14	5.9	Lorazepam	72	69.1	5	5	Low Risk	0	Low	30.8594	3527.5	8.16835	Q1
53	51-60	Male	1.77	85	103	170/78	170	78	1	3	1	2	44.59	1.17	10.2	73.26	44.59	149.81	31.96	164.83	128.68	4	Perindopril, Indapamide, Metolazone,Propranalol	70.8	69.3	6	6	Low Risk	0	Low	27.1314	10605.2	9.2691	Q4
49	41-50	Male	1.79	103	106	140/90	140	90	1	1	1	2	29.8	0.94	8.42	135.64	35.3	207.02	36.08	190.24	80.27	6.12	Indapamide,Rabeprazole, Domperidone	94.8	90.7	10	10	Moderate Risk	1	Moderate	32.1463	7635.28	8.94054	Q3
44	41-50	Male	1.76	78	94	178/110	178	110	1	6	1	1	24.86	1.3	8.58	67.78	42.83	144.71	34.1	170.48	72.17	6.39	Lisinopril, Perindopril/ Amlodipine	66.4	63.7	5	5	Low Risk	0	Low	25.1808	6151.77	8.7245	Q3
31	<40	Male	1.66	76.55	96	155/92	155	92	1	7	2	2	23.74	1.5	6.14	140.02	49.7	207.92	18.2	101.86	98.53	4.1	Perindopril, Propranalol	61.2	58	1	<1	Low Risk	0	Low	27.7798	5018.13	8.52081	Q2
60	51-60	Female	1.71	94	103	170/100	170	100	1	10	2	2	22.14	0.7	5.7	119.7	57.07	198.61	21.84	102.4	78.73	5.7	Telmisartan+Hydrochlorothiazide, Spironolactone, Bisprolol, Amlodipine	94.2	90.7	5	5	Low Risk	0	Low	32.1466	4030.98	8.30176	Q1
39	<40	Female	1.68	71	96	138/75	138	75	2	15	2	2	24.14	0.94	8.92	90.85	27.67	130.16	11.64	66.82	70.55	5.04	Torsemide,	76.4	70.5	1	<1	Low Risk	0	Low	25.1559	2357.08	7.76518	Q1
50	41-50	Male	1.58	67	88	120/90	120	90	1	5	2	2	208.43	5.12	13.86	47.48	49.25	148.59	51.86	279.93	150.2	9	Torsemide, Metformin, Amlodipine Besilate	12.1	12.8	4	4	Low Risk	0	Low	26.8386	21022.7	9.95336	Q4
66	61-70	Female	1.66	135	131	142/80	142	80	1	6	2	2	27.21	1.02	3.4	92.26	44.36	158.19	21.55	117.65	160.5	7.92	Valsartan, Amlodipine, Atorvastatin, Indapamide, Aspirin	57.3	57.6	6	6	Low Risk	0	Low	48.9911	9441.41	9.15286	Q4
68	61-70	Female	1.57	74.5	102	130/89	130	89	2	21	2	2	21.39	1	10.43	148.93	57.56	225	18.51	100.38	143.08	8.5	Neurovite	57.8	58.6	6	6	Low Risk	0	Low	30.2243	7181.19	8.87922	Q3
53	51-60	Male	1.66	101	125	137/83	137	83	2	2	2	2	32.52	1.01	6.03	164.35	60.4	248.3	23.55	127.65	92.86	5.13	Spironolactone, Torsemide, Losartan	84.5	82.1	8	8	Low Risk	0	Low	36.6526	5926.79	8.68724	Q2
76	>70	Male	1.63	70.2	98	180/100	180	100	1	6	2	2	48.69	1.4	9.46	103.05	52.46	178.66	23.15	123.75	78.64	6.1	Metoprolol, Perindopril, Indapamide	48.5	52.4	25	25	High Risk	1	High	26.4218	4865.85	8.49	Q2
44	41-50	Male	1.85	99.5	103	210/130	210	130	1	9	1	1	40.23	1.19	6.27	50.02	36.76	103.27	16.49	87.21	85.4	5.63	Valsartan+Amlodipine, Metolazone	73.8	70.6	6	6	Low Risk	0	Low	29.0723	3723.87	8.22252	Q1
42	41-50	Male	1.78	113	119	170/100	170	100	1	9	1	1	42.96	1.7	7.63	63.72	40.81	141.38	36.85	242.06	89.5	9.16	Lisinopril, Spironolactone,Perindopril/ Amlodipine	48.7	47.2	5	5	Low Risk	0	Low	35.6647	10832.2	9.29028	Q4
50	41-50	Female	1.61	123	130	180/100	180	100	1	6	2	2	29.62	0.8	6.34	100.42	45.2	168.28	22.64	123.24	125.15	6.83	Methyldopa, Bendroflumethaizide, Lisinopril	86	80.7	3	3	Low Risk	0	Low	47.4519	7711.74	8.9505	Q3
45	41-50	Male	1.83	139	130	160/90	160	90	1	10	1	2	30.7	1.1	7.96	97	43.28	164.97	24.69	134.85	92.44	7.11	Metformin, Telmisartan+Hydrochlorothiazide	80.6	76.9	6	6	Low Risk	0	Low	41.5062	6232.77	8.73758	Q3
67	61-70	Male	1.7	85	78	220/120	220	120	1	9	1	2	34.5	1.2	8	83.94	47.73	146.89	15.22	82.09	123.9	5.2	Lisinopril, Telmisartan+ Hydrochlorothiazide, Spironolactone	62.2	64.2	20	20	High Risk	1	High	29.4118	5085.48	8.53414	Q2
18	<40	Male	1.74	83.5	85	130/70	130	70	2	5	2	2	36.77	0.7	9.24	117.66	32.66	169.09	19.07	101.36	80.91	7.1	Metoprolol	137.8	156.1	1	<1	Low Risk	0	Low	27.5796	4100.52	8.31887	Q1
41	41-50	Female	1.81	101	98	164/111	164	111	1	12	2	2	23.08	0.8	9.45	154.73	71.32	236.96	10.91	64.52	84.7	4.6	Nifedipine, Methyldopa, Amitryptyline	91.6	84	1	1	Low Risk	0	Low	30.8293	2732.42	7.91294	Q1
57	51-60	Male	1.74	77	91	170/92	170	92	1	10	1	2	21.2	1	6.63	131.02	51.09	206.33	24.22	110.61	203.17	8.5	Amlodipine, Irbesartan+Amlodipine, Nattoenzym, Atorvastatin	83.2	81.9	16	16	Moderate Risk	1	Moderate	25.4327	11236.3	9.32691	Q4
75	>70	Female	1.49	60	68	160/100	160	100	1	15	2	2	29.58	1.1	3.8	92.78	37.8	168.4	37.58	205.3	75.8	8.1	Neurovite, Lorazepam, Vit. Bcomplex	49.1	51.5	30	≥30	High Risk	1	High	27.0258	7780.87	8.95942	Q3
85	>70	Female	1.51	51.8	91	110/80	110	80	2	73	2	2	74.31	1.5	8.52	143	31.4	196.3	22.16	110.16	114.2	8.4	Furosemide,Spironolactone,Losartan	31.4	35.1	5	5	Low Risk	0	Low	22.7183	6290.14	8.74674	Q3
46	41-50	Male	1.83	110	124	170/90	170	90	1	11	2	2	40.1	1.07	11.35	87.94	69.97	175.9	17.99	99.56	103.8	5.2	Metolazone, Enalapril, Atorvastatin	82.8	79.1	4	4	Low Risk	0	Low	32.8466	5167.16	8.55008	Q2
50	41-50	Female	1.61	77.5	109	148/80	148	80	1	27	2	2	24.62	0.94	4.68	86.07	66.93	170.49	17.49	97.4	85.34	6.11	Rosuvastatin, Indapamide,Aspirin	70.7	67	1	1	Low Risk	0	Low	29.8985	4156.06	8.33232	Q1
41	41-50	Male	1.67	90.5	105	147/92	147	92	1	19	1	2	27.45	1	4.5	174.22	44.02	228.71	10.47	62.14	91.38	5.2	Atorvastatin	93.1	87.5	4	4	Low Risk	0	Low	32.4501	2839.18	7.95127	Q1
51	51-60	Male	1.81	88.5	101	160/94	160	94	1	15	1	2	30.59	0.6	5.36	142.52	70.16	261.58	48.9	254.55	86.86	10.1	Perindopril,Metolazone	116.4	151	10	10	Moderate Risk	1	Moderate	27.0138	11055.1	9.31065	Q4
78	>70	Female	1.66	76.5	98	130/60	130	60	2	38	2	2	64.1	1.8	12.77	108	79.25	214.39	27.14	145.39	106.9	4.4	Atorvastatin	26.5	28.9	11	11	Moderate Risk	1	Moderate	27.7616	7771.1	8.95817	Q3
70	61-70	Male	1.65	71.8	106	160/90	160	90	1	25	2	2	39.06	1.2	8	120.66	61.86	204.12	21.6	114.29	109.42	5.7	Metolazone, Telmisartan	60.9	63.6	16	16	Moderate Risk	1	Moderate	26.3728	6252.81	8.74079	Q3
68	61-70	Male	1.82	71	86	190/40	190	40	1	8	2	2	19.5	1.2	6.09	177.11	63.5	257.58	16.97	89.74	114.71	8.7	Irbesartan+Amlodipine, Furosemide	61.8	64	20	20	High Risk	1	High	21.4346	5147.04	8.54618	Q2
66	61-70	Male	1.76	84	102	184/88	184	88	1	15	2	2	34.96	0.8	6.85	80.07	40.38	138.32	17.97	89.87	91.92	6	Atorvastatin, Perindopril,Glimepiride	93.1	102.8	20	20	High Risk	1	High	27.1178	4130.43	8.32614	Q1
48	41-50	Male	1.81	103	113	148/90	148	90	1	14	2	2	63.88	1.53	8.5	152.21	42.61	211.3	16.48	77.42	72.44	6.3	Perindopril, Carvedilol, Lisinopril	53	51.9	8	8	Low Risk	0	Low	31.4398	2804.15	7.93886	Q1
27	<40	Female	1.72	73.5	85	145/100	145	100	1	5	1	2	25.84	1.55	9.81	138.13	44.57	218.18	35.48	192.27	110.7	4.79	Amlodipine, Telmisartan+Amlodipine, Indapamide,Cinnarizine	45.4	42.6	1	<1	Low Risk	0	Low	24.8445	10642.1	9.27258	Q4
52	51-60	Male	1.74	92.5	101	146/100	146	100	1	25	2	2	24.83	1.1	6.47	122.24	52.35	200	25.41	127.07	120.47	7.19	Telmisartan+ Hydrochlorothiazide	76.8	74.7	8	8	Low Risk	0	Low	30.5523	7654.06	8.94299	Q3
50	41-50	Female	1.59	112.5	129	168/99	168	99	1	7	1	2	39.04	0.93	7.66	83.88	73.58	176.57	19.51	107.69	115.04	4.95	None	71.7	67.8	1	1	Low Risk	0	Low	44.4998	6194.33	8.73139	Q3
66	61-70	Male	1.7	76	96	180/90	180	90	1	7	1	2	52.51	1.5	6.8	134.57	49.03	214.19	30.59	157.75	63.78	5.1	Metolazone, Telmisartan	47.8	49.8	25	25	High Risk	1	High	26.2976	5030.65	8.5233	Q2
78	>70	Female	1.56	47	77	152/89	152	89	1	35	2	2	34.65	1.2	7.68	123.5	33.6	189.5	22.5	64.3	126	6.7	Losartan, Hydrochlorothiazide	43.3	46.2	27	27	High Risk	1	High	19.313	4050.9	8.30669	Q1
72	>70	Male	1.62	57.5	89	190/70	190	70	1	8	2	2	28.9	1.37	29.26	158.14	30.52	205	16.34	71.67	70.59	6.63	Enalapril, Rosuvastatin, Perindopril, Indapamide	51.2	54.3	30	≥30	High Risk	1	High	21.9098	2529.59	7.83581	Q1
50	41-50	Male	1.85	117	103	160/96	160	96	1	25	1	2	28.79	1.36	8.08	124.31	45.41	225.5	55.78	293.83	84.3	6.08	Irbesartan+Amlodipine, Aspirin, Valsartan, Metolazone	60.2	59	12	12	Moderate Risk	1	Moderate	34.1855	12384.9	9.42424	Q4
54	51-60	Male	1.72	118.5	127	120/80	120	80	2	23	2	2	28.52	0.84	7.27	143.16	58.59	237.5	35.75	193.75	85.25	5.94	Atorvastatin	99.3	101.2	6	6	Low Risk	0	Low	40.0554	8258.59	9.01901	Q3
50	41-50	Male	1.72	104	118	160/110	160	110	1	7	1	2	42.94	1.27	7.89	115.95	49.92	197.95	32.08	155.43	82.85	5.56	Valsartan,Mecobalamin	65.4	63.8	8	8	Low Risk	0	Low	35.1541	6438.69	8.77008	Q3
51	51-60	Female	1.6	85	98	164/90	164	90	1	17	2	2	37.63	1.04	6.13	114.67	34	173.96	25.29	136	79.19	6.4	Atorvastatin,Irbesartan	62.2	59.4	4	4	Low Risk	0	Low	33.2031	5384.92	8.59136	Q2
86	>70	Male	1.67	86.5	114	164/88	164	88	1	7	1	2	35.57	1	7.87	134.88	63.43	241.69	16.38	91.82	93.45	5.5	Aspirin, Metoprolol, Telmisartan, Nitroglycerin, Lisinopril	67.8	75.3	25	25	High Risk	1	High	31.0158	4290.29	8.36411	Q1
57	51-60	Male	1.7	78	97	171/99	171	99	1	4	2	2	28.12	1.25	5.73	106.07	34.71	155.5	14.72	63.73	97.84	5.92	Metformin,Rosuvastatin,Aspirin,Amitriptyline	63.5	63.3	12	12	Moderate Risk	1	Moderate	26.9896	3117.67	8.04484	Q1
68	61-70	Male	1.78	76	101	140/70	140	70	1	5	2	2	187.96	5.91	11.09	125.38	35.92	198.78	37.48	207.44	210.6	5	Torsemide, Valsartan	9	10.2	25	25	High Risk	1	High	23.9869	21843.4	9.99166	Q4
65	61-70	Female	1.54	72.5	103	186/88	186	88	1	6	2	2	40.48	1.2	6.92	193.32	78.77	298.06	25.97	139.87	137.38	5.9	Clopidrogrel, Metalazone,Rosuvastatin	47.4	47.9	14	14	Moderate Risk	1	Moderate	30.5701	9607.67	9.17032	Q4
45	41-50	Female	1.69	91	101	130/60	130	60	2	9	2	2	32.03	1.3	3.9	102.35	41.21	175.76	32.3	167.04	86.69	5.5	Nifedipine, Candersartan	49.5	47.1	1	1	Low Risk	0	Low	31.8616	7240.35	8.88742	Q3
38	<40	Male	1.88	82	86	144/89	144	89	1	1	2	2	17.18	0.93	5.53	113.33	37.87	173.96	22.76	123.73	96.23	4.68	Perindopril, Amitriptyline, Propranalol	103.8	96.6	1	1	Low Risk	0	Low	23.2005	5953.27	8.6917	Q2
58	51-60	Female	1.62	83	100	150/90	150	90	1	6	2	2	27.17	0.8	6.09	113.71	48.02	182.24	20.25	107.96	90.38	4.2	None	81.3	78.3	2	2	Low Risk	0	Low	31.6263	4878.71	8.49264	Q2
59	51-60	Female	1.61	96.2	112	190/80	190	80	1	5	2	2	25.6	1	10.9	127.74	50.92	194.66	16	80	94.05	6	Glimepiride,Metformin,Amlodipine,Simvastatin,Losartan	61.6	60.3	4	4	Low Risk	0	Low	37.1128	3762	8.23271	Q1
49	41-50	Male	1.66	106	128	142/89	142	89	1	11	1	2	27.54	0.9	10.1	94	43	146	10.2	4.58	101	4.7	Amlodipine, Atorvastatin, Vasopril, Valsartan	99.9	95.3	2	2	Low Risk	0	Low	38.4671	231.29	5.44367	Q1
47	41-50	Male	1.79	103	117	150/86	150	86	1	15	1	2	22.4	1.09	10.56	76.1	75.95	211.39	59.34	316.57	126.36	6.03	Amlodipine, Perindopril,Nattoenzym	80.4	77.1	5	5	Low Risk	0	Low	32.1463	20000.9	9.90353	Q4
50	41-50	Male	1.71	85	102	190/90	190	90	1	5	2	2	89.52	2.2	11.39	131	45	219	38.6	218	86.5	10.56	Metolazone,Rosuvastatin	33.7	33.8	12	12	Moderate Risk	1	Moderate	29.0688	9428.5	9.15149	Q4
64	61-70	Female	1.58	80	113	200/60	200	60	1	3	2	2	36.04	0.87	7.99	80.4	31.74	139.39	27.25	147.76	97.03	5.67	Telmisartan+Hdrochlorothiazide, Amlodipine	70.4	69.7	6	6	Low Risk	0	Low	32.0461	7168.58	8.87746	Q3
79	>70	Male	1.67	62.5	89	174/84	174	84	1	15	1	2	33.25	0.9	10.61	118.03	44.57	182.94	20.16	110.8	106.92	4.6	None	80.9	86.5	25	25	High Risk	1	High	22.4103	5923.37	8.68666	Q2
59	51-60	Male	1.65	88	113	140/96	140	96	1	37	2	2	36.92	1.27	8.19	182.43	67.64	267.52	17.45	97.26	100	5.71	Irbesartan+Amlodipine, Metolazone	61.4	61.7	12	12	Moderate Risk	1	Moderate	32.3232	4863	8.48941	Q2
82	>70	Male	1.71	81	111	140/70	140	70	1	5	1	2	108.4	2.87	4.5	84.99	33.1	135.17	17.08	95.24	78.05	6.03	None	19.5	22.5	25	25	High Risk	1	High	27.7008	3716.74	8.2206	Q1
52	51-60	Female	1.6	75.5	106	125/90	125	90	1	7	2	2	24.87	1.3	6.32	171.13	41.88	252.55	39.37	219.85	166.89	10.3	Insulin, Telmisartan+ Hydrochlorothiazide	47.1	45.7	3	3	Low Risk	0	Low	29.4922	18345.4	9.81713	Q4
60	51-60	Female	1.63	112.5	125	169/83	169	83	1	17	2	2	100.58	4.2	5.63	132.4	66.4	213.6	14.8	76.4	241	8.1	Atorvastatin, Bendroflumethiazide, Telmisartan+ Amlodipine	10.8	11.5	5	5	Low Risk	0	Low	42.3426	9206.2	9.12763	Q4
42	41-50	Male	1.79	108.5	110	170/110	170	110	1	10	1	2	39.75	1.2	7.31	203.6	41.4	272.7	27.98	139.9	100	5.3	Perindopril, Metolazone	74.1	70.6	6	6	Low Risk	0	Low	33.8629	6995	8.85295	Q3
66	61-70	Female	1.56	81	109	140/80	140	80	1	25	2	2	54.38	1.17	5.25	226.69	52.71	303.43	24.03	115.23	102.1	5.27	Aspirin, Perindopril,Rosuvastatin	48.5	49.2	14	14	Moderate Risk	1	Moderate	33.284	5882.49	8.67974	Q2
74	>70	Female	1.58	79.2	105	164/92	164	92	1	32	2	2	30.64	1	7.11	146.58	69.66	233.81	17.37	96.05	99.29	4.4	Telmisartan+Amlodipine, Lorazepam	55.5	57.6	11	11	Moderate Risk	1	Moderate	31.7257	4768.4	8.46977	Q2
43	41-50	Female	1.56	64.5	95	144/86	144	86	1	8	2	2	30.09	1.3	9.1	167.98	65.44	249.11	15.69	83.47	85.79	7.8	Propranalol,Amiloride+Hydrochlorothiazide	50.2	47.5	1	1	Low Risk	0	Low	26.5039	3580.45	8.18324	Q1
43	41-50	Male	1.73	123.5	126	158/104	158	104	1	12	1	2	64.72	2.5	12.44	96.59	52.02	235.19	86.58	457.89	106.74	4.7	Telmisartan+Amlodipine	30.3	30.1	3	3	Low Risk	0	Low	41.2643	24437.6	10.1039	Q4
60	51-60	Male	1.8	127.5	124	146/84	146	84	1	17	1	1	62.31	1.8	8.89	142.46	31.61	203.18	29.21	155.61	125.79	5.2	None	40	41.1	20	20	High Risk	1	High	39.3519	9787.09	9.18882	Q4
48	41-50	Male	1.78	79	92	139/90	139	90	1	16	2	2	37.2	1.2	7.3	85.58	67.59	183	30.45	168.23	88	5.4	Telmisartan+ Hydrochlorothiazide	71.1	68.7	3	3	Low Risk	0	Low	24.9337	7402.12	8.90952	Q3
88	>70	Male	1.65	41	70	165/99	165	99	1	40	2	2	38.33	0.88	4.5	135.97	46.79	209.3	26.54	142.62	84.78	5.4	Perindopril, Rosuvastatin	76.7	86.9	30	≥30	High Risk	1	High	15.0597	6045.66	8.7071	Q3
75	>70	Female	1.61	64.5	97	160/90	160	90	1	24	2	2	33.07	0.9	6.7	155.02	67.05	239.66	17.79	98.77	100	6	Furosemide,Losartan,Spironolactone,Metoprolol,Clopidrogrel	62.5	64.9	17	17	Moderate Risk	1	Moderate	24.8833	4938.5	8.50482	Q2
40	<40	Male	1.57	80.5	86	140/90	140	90	1	16	2	2	42.92	1.2	6.8	176.99	36.02	224.43	11.42	67.14	114.45	7.5	Telmisartan+Hydrochlorothiazide, Rosuvastatin	75.2	71.3	5	5	Low Risk	0	Low	32.6585	3842.09	8.25377	Q1
81	>70	Female	1.53	104	117	149/111	149	111	1	38	2	2	27.95	0.6	10	170.48	70	251.61	11.13	55.69	73.39	4.9	Frusemide, Spironolactone,Metoprolol	85.5	102	17	17	Moderate Risk	1	Moderate	44.4274	2043.54	7.62244	Q1
41	41-50	Female	1.69	136	140	143/86	143	86	1	10	1	2	35.03	1.31	6.21	169.31	52.74	266.57	43.62	263.41	167.79	6.55	Telmisartan+Amlodipine, Metoprolol	50.4	47.6	1	1	Low Risk	0	Low	47.6174	22098.8	10.0033	Q4
68	61-70	Male	1.58	87.5	119	180/80	180	80	1	16	2	2	66.8	3.2	6.67	113.9	40.34	174.79	20.55	113.89	169.21	8.3	Telmisartan+ Hydrochlorothiazide, Spironolactone, Indapamide	18.9	20.6	25	25	High Risk	1	High	35.0505	9635.66	9.17323	Q4
62	61-70	Male	1.57	72.5	99	164/78	164	78	1	17	2	2	27.14	1	7.21	180.8	51.1	243.9	11.3	65	227	7.9	Lisinopril, Atorvastatin,Metformin, Glimepride	80.3	80.5	20	20	High Risk	1	High	29.413	7377.5	8.90619	Q3
55	51-60	Male	1.75	118.5	131	150/90	150	90	1	25	1	2	47.27	1.48	9.3	59.3	61.37	147.98	27.31	136.56	87.77	5.21	Propranalol	52.5	52.4	5	5	Low Risk	0	Low	38.6939	5992.94	8.69834	Q2
68	61-70	Female	1.53	75	115	123/83	123	83	2	4	2	2	25.07	1.5	3.87	80.92	36.41	135.22	17.89	99.42	99.07	8.9	Losartan,Metoprolol,Furosemide, Spironolactone	35.4	36.7	5	5	Low Risk	0	Low	32.039	4924.77	8.50203	Q2
76	>70	Female	1.6	66	97	150/70	150	70	1	5	2	2	20.88	0.8	3.76	107.25	51.94	176.47	17.28	100	76.19	6.39	None	71.6	74.1	11	11	Moderate Risk	1	Moderate	25.7812	3809.5	8.24525	Q1
36	<40	Male	1.81	82	98	119/48	119	48	2	1	2	2	32.49	1.03	5.36	142.52	63.15	214.94	9.27	35	88.74	5.85	Rosuvastatin	93	86.8	1	1	Low Risk	0	Low	25.0298	1552.95	7.34791	Q1
59	51-60	Female	1.66	80.2	105	170/90	170	90	1	13	1	2	29.28	1.1	6.48	154.13	65.63	240.6	20.84	110.18	188.2	9.94	Nifedipine, Perindopril	54.9	54	6	6	Low Risk	0	Low	29.1044	10367.9	9.24647	Q4
36	<40	Female	1.77	110.5	104	150/90	150	90	1	7	2	2	30.23	1.2	8.92	57.64	89.13	176.07	29.32	156.3	97.42	6.2	Metoprolol,Ormeloxifene	58.1	54	1	<1	Low Risk	0	Low	35.2708	7613.37	8.93766	Q3
42	41-50	Male	1.69	103.5	114	151/89	151	89	1	8	2	2	39.85	1.2	8.62	168.72	56.93	245.26	20.24	111.2	110.52	6.9	Atorvastatin, Indapamide, Amlodipine	74.1	70.6	4	4	Low Risk	0	Low	36.2382	6144.91	8.72338	Q3
39	<40	Male	1.76	94	98	179/118	179	118	1	11	2	2	30.5	1	8.03	160.18	46.67	229.37	22.52	118.71	84.37	4.9	Telmisartan+Amlodipine, Rosuvastatin	94.4	88.4	3	3	Low Risk	0	Low	30.3461	5007.78	8.51875	Q2
83	>70	Male	1.75	69	86	112/74	112	74	2	3	2	2	36.99	1.36	7.26	50.64	35.66	105.71	19.41	107.23	75	6.38	Atorvastatin, Clopridogrel, Candersartan, Amlodipine, Bisoprolol,Indapamide,Rivaroxaban	47.8	53.2	20	20	High Risk	1	High	22.5306	4021.12	8.29932	Q1
35	<40	Female	1.63	74.8	87	180/108	180	108	1	7	1	2	22.65	0.84	4.6	100.92	68.98	182.35	12.45	52.27	89.84	5.4	Nifedipine	90	82	1	<1	Low Risk	0	Low	28.1531	2347.97	7.76131	Q1
70	61-70	Male	1.64	98	109	171/98	171	98	1	5	2	2	21.15	1	7.83	158.19	63.2	248.15	26.76	133.8	266.4	5.5	Perindopril	75.9	78.5	20	20	High Risk	1	High	36.4366	17822.2	9.7882	Q4
74	>70	Male	1.63	67	100	232/112	232	112	1	38	2	2	53.25	1.47	5.84	129.93	38.37	190.45	22.15	125.89	145.83	8.3	Methyldopa, Amiloride+Hydrochlorothiazide, Nifedipine, Perindopril, Metolazone, Irbesartan	46.3	49.8	30	≥30	High Risk	1	High	25.2174	9179.27	9.1247	Q4
63	61-70	Male	1.65	78	99	140/90	140	90	1	25	1	2	28.42	0.97	5.64	102.81	43.06	168.48	22.64	123.33	113.08	6.48	Atorvastatin, Perindopril, Isosorbide	82.7	83.1	16	16	Moderate Risk	1	Moderate	28.6501	6973.08	8.84981	Q3
37	<40	Female	1.68	70	91	170/96	170	96	1	2	1	2	34.46	1.11	8.13	143.7	53.91	229.37	31.76	155.88	74.98	6.4	Amitriptyline, Telmisartan, Methyldopa	63.4	58.8	1	1	Low Risk	0	Low	24.8016	5843.94	8.67316	Q2
54	51-60	Male	1.82	98.5	104	148/102	148	102	1	3	2	2	30.23	1.32	5.53	139.9	55.19	209.37	14.28	71.4	132.67	5.9	Atorvastatin, Lorazepam	60.7	60.1	8	8	Low Risk	0	Low	29.7367	4736.32	8.46302	Q2
65	61-70	Female	1.63	71.5	92	147/101	147	101	1	8	2	2	30.17	1.3	9.4	90.03	45.93	153.11	17.15	79.73	89.22	7.5	Telmisartan+Amlodipine, Allupurinol	43	43.7	6	6	Low Risk	0	Low	26.9111	3556.76	8.1766	Q1
72	>70	Male	1.65	83	108	160/100	160	100	1	31	1	2	39.53	1.17	12.28	192.77	58.65	263.1	31.68	158.44	133.47	5.31	Perindopril, Rosuvastatin, Nattoenzym	61.9	65.1	25	25	High Risk	1	High	30.4867	10573.5	9.26611	Q4
70	61-70	Female	1.61	116	118	150/102	150	102	1	2	2	2	39.18	1.03	4.37	174.67	70.99	271.22	25.46	132.09	115.46	7.09	Indapamide	55	56.3	11	11	Moderate Risk	1	Moderate	44.7514	7625.56	8.93926	Q3
41	41-50	Male	1.75	93	104	130/90	130	90	1	21	1	2	25.32	0.84	7.72	110.93	52.16	184.93	21.84	99.21	123.9	6.8	Lorazepam, Tab Calcium/Magnesium, Atenolol	108.8	107	2	2	Low Risk	0	Low	30.3673	6146.06	8.72357	Q3
54	51-60	Male	1.72	106.5	117	128/78	128	78	2	5	2	2	28.54	1	8.87	134.07	37.65	196.08	24.36	121.79	82.39	4.2	Telmisartan, Torsemide, Amlodipine+Furosemide	84.9	82.8	8	8	Low Risk	0	Low	35.9992	5017.14	8.52062	Q2
83	>70	Male	1.75	69	86	112/74	112	74	2	3	2	2	36.99	1.36	7.26	50.64	35.66	105.71	19.41	107.23	75	6.38	Atorvastatin, Clopridogrel, Candersartan, Amlodipine, Bisoprolol,Indapamide,Rivaroxaban	47.8	53.2	20	20	High Risk	1	High	22.5306	4021.12	8.29932	Q1
39	<40	Female	1.68	71	96	138/75	138	75	2	15	2	2	24.14	0.94	8.92	90.85	27.67	130.16	11.64	66.82	70.55	5.04	Torsemide,	76.4	70.5	1	<1	Low Risk	0	Low	25.1559	2357.08	7.76518	Q1
32	<40	Male	1.8	89	92	139/79	139	79	2	4	1	2	37.1	1.3	10.33	131.22	65.22	230	33.56	184.62	123.02	5.4	Propranalol	72.2	68	1	<1	Low Risk	0	Low	27.4691	11356	9.3375	Q4
75	>70	Male	1.68	89.5	108	144/90	144	90	1	14	1	2	56.24	1.4	6.77	160.7	48.73	246.12	36.69	198.18	79.2	5.5	Furosemide,Amiloride+Hydrochlorothiazide, Amiodarone,Valsartan	48.8	52.5	30	≥30	High Risk	1	High	31.7106	7847.93	8.968	Q3
59	51-60	Female	1.56	127	137	142/82	142	82	1	5	1	2	19.22	1.17	8.19	62.64	34.38	120.77	23.75	128.89	98	6.09	Torsemide, Valsartan	51	50.3	3	3	Low Risk	0	Low	52.1861	6315.61	8.75078	Q3
83	>70	Male	1.77	77.5	102	220/90	220	90	1	43	1	2	29.03	1.1	5.86	309.56	51.33	378.78	17.89	99.39	104.42	4.9	Metolazone, Perindopril	61.8	67.9	30	≥30	High Risk	1	High	24.7375	5189.15	8.55433	Q2
49	41-50	Male	1.64	160	138	153/104	153	104	1	1	2	2	31.36	0.95	6.82	110.34	53.82	178.82	14.66	83.05	100.4	6.57	Perindopril, Indapamide	93.6	89.6	4	4	Low Risk	0	Low	59.4884	4169.11	8.33546	Q1
75	>70	Male	1.78	109	97	126/73	126	73	2	33	2	2	35.57	1.5	11.32	125.35	38.42	179.49	15.54	87.27	66.52	12.7	Furosemide, Spirinolactone	44.9	48.5	25	25	High Risk	1	High	34.4022	2902.6	7.97336	Q1
65	61-70	Male	1.7	67	90	146/80	146	80	1	36	1	2	112.91	3.23	7.61	113.29	48.77	211.89	49.83	269.47	143.1	5.85	Torsemide, Perindopril, Glimepiride+Metformin,Rosuvastatin	19.1	20.6	20	20	High Risk	1	High	23.1834	19280.6	9.86685	Q4
78	>70	Male	1.62	87	112	175/80	175	80	1	40	1	2	48.62	1.17	11.1	67.41	47.96	150.29	34.92	184.62	101.21	5.94	Telmisartan+Amlodipine, Indapamide, Glimepiride, Metformin, Simvastatin	59.4	64.1	30	≥30	High Risk	1	High	33.1504	9342.7	9.14235	Q4
46	41-50	Male	1.69	108	121	132/76	132	76	2	17	1	2	34.16	1.25	3.39	69.38	58.33	154.09	26.38	141.99	100.39	6.2	Amitriptyline,Bisoprolol,Metolazone,Perindopril	68.6	66.1	2	2	Low Risk	0	Low	37.8138	7127.19	8.87167	Q3
65	61-70	Male	1.76	106	117	160/80	160	80	1	22	2	2	29.84	0.94	5.88	117.42	64.4	201.33	19.51	107.69	109.6	6.91	Metolazone, Glimepride	84.7	85.6	16	16	Moderate Risk	1	Moderate	34.22	5901.41	8.68295	Q2
42	41-50	Male	1.83	86	100	160/100	160	100	1	7	2	2	98.52	2.7	15.81	74.35	58.21	160.76	18.23	101.32	95.26	9.7	Telmisartan, Digoxin	27.8	27.7	2	2	Low Risk	0	Low	25.6801	4825.87	8.48175	Q2
48	41-50	Female	1.73	148	130	158/114	158	114	1	16	1	2	36.73	0.88	6.95	125.14	42.12	198.9	21.64	115.32	64.09	5.67	Metolazone, Bisoprolol, Irbesartan+Amlodipine, Rosuvastatin	77.7	72.9	1	1	Low Risk	0	Low	49.4504	3695.43	8.21485	Q1
69	61-70	Female	1.59	63.5	94	134/73	134	73	2	6	2	2	25.77	1.3	7.62	88.67	71.3	220.09	60.12	310.55	133.4	5.3	Propranalol, Domperidone	41.8	43.2	5	5	Low Risk	0	Low	25.1177	20713.7	9.93855	Q4
70	61-70	Male	1.68	83.5	105	185/82	185	82	1	7	2	2	40.05	0.9	7.3	106.23	31.93	160.24	22.08	125.39	150.5	7.9	None	86.2	88.7	25	25	High Risk	1	High	29.5848	9435.6	9.15224	Q4
70	61-70	Female	1.65	75.5	103	130/80	130	80	2	25	2	2	31.83	0.8	5.39	100.33	55.88	180.88	24.67	123.34	116.34	8.4	Metformin, Rosuvastatin,Perindopril,Clopidrogrel	74.7	75.4	8	8	Low Risk	0	Low	27.7319	7174.69	8.87831	Q3
64	61-70	Male	1.72	60.5	79	155/71	155	71	1	16	2	2	34.23	1	5.3	159.81	48.45	232.72	24.46	132.39	89.53	4	Perindopril	79.2	80	16	16	Moderate Risk	1	Moderate	20.4502	5926.44	8.68718	Q2
76	>70	Male	1.63	70.2	98	180/100	180	100	1	6	2	2	48.69	1.4	9.46	103.05	52.46	178.66	23.15	123.75	78.64	6.1	Metoprolol, Perindopril, Indapamide	48.5	52.4	25	25	High Risk	1	High	26.4218	4865.85	8.49	Q2
44	41-50	Male	1.85	99.5	103	210/130	210	130	1	9	1	1	40.23	1.19	6.27	50.02	36.76	103.27	16.49	87.21	85.4	5.63	Valsartan+Amlodipine, Metolazone	73.8	70.6	6	6	Low Risk	0	Low	29.0723	3723.87	8.22252	Q1
67	61-70	Male	1.7	94.5	117	140/70	140	70	1	6	2	2	57.82	1.8	7.62	99.83	67.95	202.47	34.96	184.81	111.46	4.8	None	38.1	40.2	10	10	Moderate Risk	1	Moderate	32.699	10299.5	9.23985	Q4
36	<40	Female	1.77	110.5	104	150/90	150	90	1	7	2	2	30.23	1.2	8.92	57.64	89.13	176.07	29.32	156.3	97.42	6.2	Metoprolol,Ormeloxifene	58.1	54	1	<1	Low Risk	0	Low	35.2708	7613.37	8.93766	Q3
42	41-50	Male	1.69	103.5	114	151/89	151	89	1	8	2	2	39.85	1.2	8.62	168.72	56.93	245.26	20.24	111.2	110.52	6.9	Atorvastatin, Indapamide, Amlodipine	74.1	70.6	4	4	Low Risk	0	Low	36.2382	6144.91	8.72338	Q3
53	51-60	Female	1.68	106	112	127/83	127	83	2	11	2	2	30.61	1.1	5.1	167.31	68.81	257.34	21.22	102.51	97.32	6.9	Rosuvastatin, Carvedilol	57.3	55.2	2	2	Low Risk	0	Low	37.5567	4988.14	8.51482	Q2
79	>70	Female	1.51	102	118	150/70	150	70	1	10	2	2	23.73	0.76	4.73	71.39	43.87	132.1	16.84	94.2	84.7	6.57	Torsemide, Bumetanide, Spironolactone	74.6	78	17	17	Moderate Risk	1	Moderate	44.7349	3989.37	8.29139	Q1
35	<40	Female	1.63	74.8	87	180/108	180	108	1	7	1	2	22.65	0.84	4.6	100.92	68.98	182.35	12.45	52.27	89.84	5.4	Nifedipine	90	82	1	<1	Low Risk	0	Low	28.1531	2347.97	7.76131	Q1
32	<40	Male	1.8	89	92	139/79	139	79	2	4	1	2	37.1	1.3	10.33	131.22	65.22	230	33.56	184.62	123.02	5.4	Propranalol	72.2	68	1	<1	Low Risk	0	Low	27.4691	11356	9.3375	Q4
49	41-50	Male	1.71	77	95	140/100	140	100	1	9	2	2	37.24	1.1	4.5	184	68.5	284.25	31.75	167.55	94.11	5.2	Spironolactone, Propranolol, Amitryptyline	78.4	75.6	10	10	Moderate Risk	1	Moderate	26.3329	7884.07	8.9726	Q3
59	51-60	Female	1.56	127	137	142/82	142	82	1	5	1	2	19.22	1.17	8.19	62.64	34.38	120.77	23.75	128.89	98	6.09	Torsemide, Valsartan	51	50.3	3	3	Low Risk	0	Low	52.1861	6315.61	8.75078	Q3
83	>70	Male	1.77	77.5	102	220/90	220	90	1	43	1	2	29.03	1.1	5.86	309.56	51.33	378.78	17.89	99.39	104.42	4.9	Metolazone, Perindopril	61.8	67.9	30	≥30	High Risk	1	High	24.7375	5189.15	8.55433	Q2
40	<40	Male	1.8	95	104	170/90	170	90	1	8	1	2	39.22	1.3	6.2	64.91	40.24	122.53	17.38	91.66	91.3	8.4	Lorazepam, Telmisartan+ Hydrochlorothiazide	68.3	65	1	1	Low Risk	0	Low	29.321	4184.28	8.33909	Q1
60	51-60	Female	1.62	79.5	99	154/90	154	90	1	7	2	2	27.72	7.99	5.7	111.52	42.15	176.14	22.74	62.24	93.4	5.99	Perindopril, Amlodipine	5	5.5	5	5	Low Risk	0	Low	30.2926	2906.61	7.97474	Q1
45	41-50	Male	1.64	73	93	130/80	130	80	2	13	1	1	36.95	1.1	7.39	112.71	56.41	215.04	45.92	266.47	87.07	6.57	Tab Calcium/Magnesium, Lorazepam	80.6	76.9	20	20	High Risk	1	High	27.1416	11600.8	9.35883	Q4
74	>70	Female	1.62	130	144	178/96	178	96	1	43	2	2	37.85	1.02	7.43	152.84	50.3	228.1	24.96	134.74	119.3	6.09	Simvastatin	54.1	56.3	14	14	Moderate Risk	1	Moderate	49.5351	8037.24	8.99184	Q3
41	41-50	Male	1.73	101	107	182/100	182	100	1	2	1	2	38.57	0.98	6.58	89.96	40.21	163.53	33.46	180.74	69.89	6.93	Amitriptyline, Amlodipine Besilate, Telmisartan+Hydrochlorothiazide	95.4	89.6	3	3	Low Risk	0	Low	33.7465	6315.96	8.75083	Q3
44	41-50	Female	1.63	82	106	132/81	132	81	2	9	2	2	26.09	0.6	4.1	98.84	60.23	184.64	25.57	137.7	75.74	7.9	Valsartan	110.9	115.4	1	<1	Low Risk	0	Low	30.863	5214.7	8.55924	Q2
60	51-60	Female	1.58	91.5	118	116/68	116	68	2	4	2	2	31.34	1	3.89	140.71	51.49	210.18	17.98	94.59	88.96	5.3	Irbesartan+Amlodipine, Atorvastatin	61.2	60.1	1	1	Low Risk	0	Low	36.6528	4207.36	8.34459	Q1
16	<40	Male	1.81	99.5	95	146/83	146	83	1	5	2	2	24.63	0.9	6.8	114.43	46.34	175.65	14.88	68.42	85.86	6.6	None	126	119.6	1	<1	Low Risk	0	Low	30.3715	2937.27	7.98524	Q1
32	<40	Male	1.8	89	92	139/79	139	79	2	4	1	2	37.1	1.3	10.33	131.22	65.22	230	33.56	184.62	123.02	5.4	Propranalol	72.2	68	1	<1	Low Risk	0	Low	27.4691	11356	9.3375	Q4
49	41-50	Male	1.71	77	95	140/100	140	100	1	9	2	2	37.24	1.1	4.5	184	68.5	284.25	31.75	167.55	94.11	5.2	Spironolactone, Propranolol, Amitryptyline	78.4	75.6	10	10	Moderate Risk	1	Moderate	26.3329	7884.07	8.9726	Q3
59	51-60	Female	1.56	127	137	142/82	142	82	1	5	1	2	19.22	1.17	8.19	62.64	34.38	120.77	23.75	128.89	98	6.09	Torsemide, Valsartan	51	50.3	3	3	Low Risk	0	Low	52.1861	6315.61	8.75078	Q3
83	>70	Male	1.77	77.5	102	220/90	220	90	1	43	1	2	29.03	1.1	5.86	309.56	51.33	378.78	17.89	99.39	104.42	4.9	Metolazone, Perindopril	61.8	67.9	30	≥30	High Risk	1	High	24.7375	5189.15	8.55433	Q2
40	<40	Male	1.8	95	104	170/90	170	90	1	8	1	2	39.22	1.3	6.2	64.91	40.24	122.53	17.38	91.66	91.3	8.4	Lorazepam, Telmisartan+ Hydrochlorothiazide	68.3	65	1	1	Low Risk	0	Low	29.321	4184.28	8.33909	Q1
60	51-60	Female	1.62	79.5	99	154/90	154	90	1	7	2	2	27.72	7.99	5.7	111.52	42.15	176.14	22.74	62.24	93.4	5.99	Perindopril, Amlodipine	5	5.5	5	5	Low Risk	0	Low	30.2926	2906.61	7.97474	Q1
68	61-70	Male	1.78	76	101	140/70	140	70	1	5	2	2	187.96	5.91	11.09	125.38	35.92	198.78	37.48	207.44	210.6	5	Torsemide, Valsartan	9	10.2	25	25	High Risk	1	High	23.9869	21843.4	9.99166	Q4
65	61-70	Female	1.54	72.5	103	186/88	186	88	1	6	2	2	40.48	1.2	6.92	193.32	78.77	298.06	25.97	139.87	137.38	5.9	Clopidrogrel, Metalazone,Rosuvastatin	47.4	47.9	14	14	Moderate Risk	1	Moderate	30.5701	9607.67	9.17032	Q4
45	41-50	Female	1.69	91	101	130/60	130	60	2	9	2	2	32.03	1.3	3.9	102.35	41.21	175.76	32.3	167.04	86.69	5.5	Nifedipine, Candersartan	49.5	47.1	1	1	Low Risk	0	Low	31.8616	7240.35	8.88742	Q3
38	<40	Male	1.88	82	86	144/89	144	89	1	1	2	2	17.18	0.93	5.53	113.33	37.87	173.96	22.76	123.73	96.23	4.68	Perindopril, Amitriptyline, Propranalol	103.8	96.6	1	1	Low Risk	0	Low	23.2005	5953.27	8.6917	Q2
58	51-60	Female	1.62	83	100	150/90	150	90	1	6	2	2	27.17	0.8	6.09	113.71	48.02	182.24	20.25	107.96	90.38	4.2	None	81.3	78.3	2	2	Low Risk	0	Low	31.6263	4878.71	8.49264	Q2
59	51-60	Female	1.61	96.2	112	190/80	190	80	1	5	2	2	25.6	1	10.9	127.74	50.92	194.66	16	80	94.05	6	Glimepiride,Metformin,Amlodipine,Simvastatin,Losartan	61.6	60.3	4	4	Low Risk	0	Low	37.1128	3762	8.23271	Q1
49	41-50	Male	1.66	106	128	142/89	142	89	1	11	1	2	27.54	0.9	10.1	94	43	146	10.2	4.58	101	4.7	Amlodipine, Atorvastatin, Vasopril, Valsartan	99.9	95.3	2	2	Low Risk	0	Low	38.4671	231.29	5.44367	Q1
68	61-70	Male	1.7	177.5	105	180/90	180	90	1	7	1	2	41.94	1	8.24	185.01	32.26	321.31	104.04	555.21	97.76	5.4	Perindopril	77	79	30	≥30	High Risk	1	High	61.4187	27138.7	10.2087	Q4
60	51-60	Female	1.66	75	99	180/120	180	120	1	28	2	2	44.38	0.7	6.1	180.63	40.45	253.44	32.38	166.53	120	5	Metolazone, Irbesartan+Amlodipine	94.2	90.7	11	11	Moderate Risk	1	Moderate	27.2173	9991.8	9.20952	Q4
56	51-60	Male	1.72	92	106	117/74	117	74	2	10	1	2	21.24	1.15	7.66	57.14	40.58	132.37	34.65	182.5	82.5	5.63	Nifedipine, Metolazone	70.7	69.9	5	5	Low Risk	0	Low	31.0979	7528.12	8.9264	Q3
47	41-50	Male	1.84	123.5	117	143/88	143	88	1	13	2	2	36.24	1.3	6.44	180.68	38.28	242.24	23.28	132.39	92.37	4	Perindopril	65	62.9	12	12	Moderate Risk	1	Moderate	36.478	6114.43	8.71841	Q3
83	>70	Female	1.56	90.1	113	130/80	130	80	2	10	2	2	34	0.95	5.64	131.03	48.48	205.03	25.52	137.6	71.93	7.38	None	55.4	59.7	11	11	Moderate Risk	1	Moderate	37.0233	4948.78	8.5069	Q2
41	41-50	Female	1.62	93	98	150/94	150	94	1	12	2	2	46.37	1.4	9.45	173.74	57.6	250.52	18.66	99.31	78.23	5.6	Metolazone,Irbesartan+Amlodipine	46.6	44	2	2	Low Risk	0	Low	35.4367	3884.51	8.26475	Q1
80	>70	Female	1.58	98.5	110	186/79	186	79	1	41	2	2	40.11	0.92	8.05	143.93	54.26	211.69	13.5	57.5	74.96	5.76	Indapamide, Irbesartan+Amlodipine, Metolazone	58.8	62.4	22	22	High Risk	1	High	39.4568	2155.1	7.67559	Q1
68	61-70	Male	1.67	90	112	166/80	166	80	1	10	2	2	25.69	0.63	8.62	113.07	47.51	184.33	23.75	128.92	201.37	5.3	Metformin,Atenolol+Nifedipine,Carvedilol,Vasopril,Atorvastatin,Telmisartan+Amlodipine	101.3	134.6	25	25	High Risk	1	High	32.2708	12980.3	9.47119	Q4
32	<40	Male	1.86	92.5	88	144/93	144	93	1	11	1	2	38.85	1.5	7.48	154.79	25.41	217.8	37.6	192.88	87.22	9.4	Atorvastatin, Lisinopril	60.7	57.6	1	1	Low Risk	0	Low	26.7372	8411.5	9.03735	Q3
52	51-60	Male	1.65	76	100	113/83	113	83	2	30	1	2	40.5	1.2	10.67	91.79	43.51	164.31	29.01	147.41	87.71	7	Amiodarone, Digoxin, Torsemide	69.1	67.6	5	5	Low Risk	0	Low	27.9155	6464.67	8.77411	Q3
63	61-70	Female	1.65	116.5	123	150/90	150	90	1	13	2	2	28.4	1.3	10.03	110.46	66.21	191.08	24.41	131.56	82	4.9	None	43.6	44	2	2	Low Risk	0	Low	42.7916	5393.96	8.59304	Q2
67	61-70	Female	1.59	72	93	180/87	180	87	1	8	2	2	24.4	0.9	5.9	99	37	176	23.4	64	135	5.8	None	66.2	66.4	8	8	Low Risk	0	Low	28.4799	4320	8.37101	Q1
57	51-60	Female	1.7	82	104	103/60	103	60	2	6	2	1	23.36	0.9	3.16	104.93	54.46	177.05	17.66	83.08	75.86	5.22	Domperidone,Telmisartan+Amlodipine	71	68.6	1	1	Low Risk	0	Low	28.3737	3151.22	8.05555	Q1
45	41-50	Female	1.67	100.5	119	143/94	143	94	1	6	2	2	36.31	1.3	7.8	153.28	58.75	242.64	30.61	153.01	166.81	8	Propranalol,Amitriptyline	49.5	47.1	4	4	Low Risk	0	Low	36.0357	12761.8	9.45421	Q4
32	<40	Male	1.83	126	128	160/105	160	105	1	4	1	2	37.4	0.99	9.39	141.19	55.49	235.6	38.92	214.81	78.2	5.13	Amiloride+Hydrochlorothiazide, Amlodipine, Torsemide,Bisoprolol	100.4	93.1	1	1	Low Risk	0	Low	37.6243	8399.07	9.03588	Q3
57	51-60	Male	1.79	85	98	146/90	146	90	1	4	2	2	29.59	1.1	7.07	126.52	41.51	196.37	28.34	141.72	91.23	7	Perindopril, Metolazone	74.1	73.3	12	12	Moderate Risk	1	Moderate	26.5285	6464.56	8.77409	Q3
54	51-60	Male	1.6	75	98	157/77	157	77	1	13	2	2	30.39	0.97	5.7	103.11	72.73	198.77	22.93	124.64	86.5	4.5	Indapamide, Propranalol	88.1	85.7	5	5	Low Risk	0	Low	29.2969	5390.68	8.59243	Q2
64	61-70	Female	1.64	120	136	197/88	197	88	1	4	2	2	39.24	1.21	9.04	119.75	34.59	176.58	22.24	121.26	71.06	5.12	Valsartan+Amlodipine, Torsemide,Bisoprolol	47.2	47.6	8	8	Low Risk	0	Low	44.6163	4308.37	8.36831	Q1
63	61-70	Female	1.58	89	113	166/96	166	96	1	2	2	2	36.43	0.54	5.7	111.89	52.06	172.94	15.11	77.07	81.4	5.29	Telmisartan+Hydrochlorothiazide	100.4	121.2	5	5	Low Risk	0	Low	35.6513	3136.75	8.05094	Q1
57	51-60	Female	1.66	89.5	112	146/93	146	93	1	11	2	2	28.95	0.7	9.75	120.97	43.76	200	35.27	186.21	164.14	5.9	Telmisartan+ Hydrochlorothiazide	96.2	91.7	6	6	Low Risk	0	Low	32.4793	15282.3	9.63445	Q4
59	51-60	Female	1.59	88.2	106	170/100	170	100	1	16	2	2	24.21	1.2	7.8	155.54	54.47	237.9	27.98	144.5	122.8	6	Amitriptyline, Metoprolol	49.4	48.9	6	6	Low Risk	0	Low	34.8879	8872.3	9.09069	Q4
61	61-70	Male	1.75	66.5	79	120/70	120	70	2	8	2	2	23.76	1.2	7.96	90.6	36	131.33	21.13	115.64	117.2	8.7	Furosemide, Spironolactone, Telmisartan	64.9	65.4	12	12	Moderate Risk	1	Moderate	21.7143	6776.5	8.82122	Q3
48	41-50	Male	1.7	91	107	130/100	130	100	1	28	2	2	32.02	1.13	6.45	59.58	54.34	134.54	20.62	113.1	100.8	7.56	Torsemide, Bendroflumethiazide	76.4	73.6	2	2	Low Risk	0	Low	31.4879	5700.24	8.64826	Q2
51	51-60	Female	1.7	117.5	116	156/96	156	96	1	28	2	2	35.85	0.9	4.39	125.85	64.29	213.39	23.25	116.28	78.59	6.3	Esomeprazole, Telmisartan, Clopidrogrel	74	70.2	2	2	Low Risk	0	Low	40.6574	4569.22	8.4271	Q2
52	51-60	Female	1.6	95	119	140/90	140	90	1	6	1	2	41.21	1.1	6.6	222.21	50.99	287.86	14.66	83.21	82.62	7.3	Prednisolone	57.7	55.4	6	6	Low Risk	0	Low	37.1094	3437.41	8.14247	Q1
57	51-60	Female	1.66	89.5	112	146/93	146	93	1	11	2	2	28.95	0.7	9.75	120.97	43.76	200	35.27	186.21	164.14	5.9	Telmisartan+ Hydrochlorothiazide	96.2	91.7	6	6	Low Risk	0	Low	32.4793	15282.3	9.63445	Q4
59	51-60	Female	1.59	88.2	106	170/100	170	100	1	16	2	2	24.21	1.2	7.8	155.54	54.47	237.9	27.98	144.5	122.8	6	Amitriptyline, Metoprolol	49.4	48.9	6	6	Low Risk	0	Low	34.8879	8872.3	9.09069	Q4
61	61-70	Male	1.75	66.5	79	120/70	120	70	2	8	2	2	23.76	1.2	7.96	90.6	36	131.33	21.13	115.64	117.2	8.7	Furosemide, Spironolactone, Telmisartan	64.9	65.4	12	12	Moderate Risk	1	Moderate	21.7143	6776.5	8.82122	Q3
48	41-50	Male	1.7	91	107	130/100	130	100	1	28	2	2	32.02	1.13	6.45	59.58	54.34	134.54	20.62	113.1	100.8	7.56	Torsemide, Bendroflumethiazide	76.4	73.6	2	2	Low Risk	0	Low	31.4879	5700.24	8.64826	Q2
51	51-60	Female	1.7	117.5	116	156/96	156	96	1	28	2	2	35.85	0.9	4.39	125.85	64.29	213.39	23.25	116.28	78.59	6.3	Esomeprazole, Telmisartan, Clopidrogrel	74	70.2	2	2	Low Risk	0	Low	40.6574	4569.22	8.4271	Q2
52	51-60	Female	1.6	95	119	140/90	140	90	1	6	1	2	41.21	1.1	6.6	222.21	50.99	287.86	14.66	83.21	82.62	7.3	Prednisolone	57.7	55.4	6	6	Low Risk	0	Low	37.1094	3437.41	8.14247	Q1
75	>70	Female	1.58	81.5	104	180/60	180	60	1	11	2	2	64.59	1.3	8.67	102.45	41.12	173.53	29.96	153.45	139.22	6.7	Indapamide, Perindopril, Propranalol	40.1	42.4	27	27	High Risk	1	High	32.647	10681.7	9.27628	Q4
60	51-60	Female	1.57	103	130	144/82	144	82	1	26	2	2	32.33	1.1	5.85	76.35	56.14	154.51	22.02	117.11	131.28	4	Telmisartan+Amlodipine, Metolazone	54.5	53.8	3	3	Low Risk	0	Low	41.7867	7687.1	8.9473	Q3
53	51-60	Male	1.89	110	113	160/100	160	100	1	10	1	1	26.7	0.71	6.5	104.7	45.5	177.8	28	140	89	5.5	Atorvastatin, Perindopril	107.1	123.3	20	20	High Risk	1	High	30.7942	6230	8.73713	Q3
62	61-70	Male	1.71	106	119	160/94	160	94	1	12	1	2	35.86	1.28	5.68	173.82	53.13	253.2	26.25	126.26	80.2	4.88	Amlodipine, Indapamide	59.6	60.5	20	20	High Risk	1	High	36.2505	5063.03	8.52972	Q2
68	61-70	Female	1.57	70.5	106	136/86	136	86	2	8	2	2	45.78	1	8.34	154.98	74.65	243.41	13.24	74.16	109.76	5.67	Amiloride+hydrochlorothiazide	57.8	58.6	11	11	Moderate Risk	1	Moderate	28.6016	4069.9	8.31137	Q1
38	<40	Female	1.63	102	111	158/100	158	100	1	1	2	2	37.35	0.9	3.5	110.42	49.14	172.97	13.41	70	75.84	6.84	Labetalol	81.1	74.5	1	<1	Low Risk	0	Low	38.3906	2654.4	7.88397	Q1
58	51-60	Male	1.75	88.5	106	133/79	133	79	2	22	1	2	62.71	2.3	6.84	101.48	56.72	189.43	31.23	169.62	166.8	7.2	Perindopril, Aspirin, Amlodipine, Amiloride+ Hydrochlorothiazide	30.2	31.2	10	10	Moderate Risk	1	Moderate	28.898	14146.3	9.55721	Q4
50	41-50	Male	1.76	99	109	175/113	175	113	1	20	1	1	30.97	1.1	11.57	149.71	49.51	223.68	24.46	132.38	130.48	6.7	Nifidipine, Metoprolol	77.9	75.3	20	20	High Risk	1	High	31.9602	8636.47	9.06375	Q4
60	51-60	Female	1.55	105.5	128	174/97	174	97	1	28	2	2	30.28	1	9.83	131.23	37.09	185.45	17.13	91.66	143.55	9.4	Metoprolol, Telmisaratan+Amlodipine	61.2	60.1	8	8	Low Risk	0	Low	43.9126	6578.9	8.79162	Q3
70	61-70	Female	1.52	75	109	170/100	170	100	1	5	2	2	32.35	0.8	8.85	135.41	57.85	214.28	21.02	111.11	101.08	8.7	Rosuvastatin, Propranalol	74.7	75.4	14	14	Moderate Risk	1	Moderate	32.4619	5615.5	8.63329	Q2
34	<40	Female	1.66	73	89	123/84	123	84	2	5	2	2	31.42	1.3	6.76	113.31	57.13	186.71	16.27	81.33	109.53	6.07	Perindopril, Metolazone	53.5	49.8	1	<1	Low Risk	0	Low	26.4915	4454.04	8.40157	Q2
45	41-50	Male	1.66	83	105	132/100	132	100	1	2	2	2	21.32	1.35	7.78	86.49	33.93	134.07	13.65	78.1	84.91	5.21	Torsemide, Candersartan, Enoxaparin, Bisoprolol	63	60.7	3	3	Low Risk	0	Low	30.1205	3315.74	8.10643	Q1
38	<40	Male	1.75	81	101	140/100	140	100	1	5	2	2	40.93	1.12	10	135.4	63.94	260.04	60.7	318.82	78.85	6.48	Perindopril,Indapamide	82.9	78	2	2	Low Risk	0	Low	26.449	12569.5	9.43903	Q4
74	>70	Male	1.69	68.5	92	148/88	148	88	1	3	2	2	20.31	1.23	8.97	127.15	56.51	211.65	27.99	149.9	110.53	4.96	Propranalol, Lorazepam,Metolazone	57.5	61.1	16	16	Moderate Risk	1	Moderate	23.9838	8284.22	9.02211	Q3
67	61-70	Male	1.72	93.5	114	157/94	157	94	1	22	1	2	50.06	1.7	8.33	101.27	41.33	167.41	24.81	134.63	96	4.3	None	40.8	42.9	16	16	Moderate Risk	1	Moderate	31.6049	6462.24	8.77373	Q3
57	51-60	Male	1.76	95.8	103	160/78	160	78	1	14	2	2	53.13	1.26	6.48	149.41	51.67	223.04	21.96	119.63	90.08	5.3	Perindopril, Spironolactone, Bisoprolol	62.9	62.7	16	16	Moderate Risk	1	Moderate	30.9272	5388.14	8.59195	Q2
81	>70	Female	1.63	93.5	115	150/80	150	80	1	8	2	2	47.15	0.92	7.63	109.74	65.03	192.83	18.06	100.8	85.4	7.14	Perindopril, Rosuvastatin, Indapamide	58.4	62.3	14	14	Moderate Risk	1	Moderate	35.1914	4304.16	8.36734	Q1
68	61-70	Male	1.71	92	112	152/92	152	92	1	25	1	2	33.93	1.3	7.5	78.26	32.61	125.73	14.86	84.13	74.43	6.1	Atorvastatin,Irbesartan+Amlodipine, Clopidrogrel	56.1	58.3	20	20	High Risk	1	High	31.4627	3130.9	8.04908	Q1
77	>70	Male	1.63	77	108	130/70	130	70	2	5	2	2	36.27	1	7.28	133.27	37.37	207.08	36.27	181.45	169.83	9.26	Valsartan, Metformin	72.3	77	30	≥30	High Risk	1	High	28.9811	15407.8	9.64263	Q4
53	51-60	Male	1.74	84.5	96	240/142	240	142	1	24	1	2	63.06	1.65	6.78	145.04	41.31	218.69	32.34	161.72	109.8	6	Valsartan+Amlodipine, Metolazone	46.7	46.6	12	12	Moderate Risk	1	Moderate	27.9099	8878.43	9.09138	Q4
36	<40	Female	1.67	69	84	123/86	123	86	2	1	2	2	20.32	0.82	4.84	112.254	63.58	198.86	23.04	125.2	108.28	6.3	None	92.1	83.8	1	<1	Low Risk	0	Low	24.7409	6778.33	8.82149	Q3
78	>70	Male	1.72	97	116	160/80	160	80	1	35	2	2	59.47	1.49	9.95	187.95	45.29	255.07	21.83	119.46	95.58	6.03	Amiloride+Hydrochlorothiazide, Losartan, Indapamide	44.3	48.5	30	≥30	High Risk	1	High	32.788	5708.99	8.6498	Q2
45	41-50	Male	1.83	128.5	100	160/100	160	100	1	15	1	1	33.63	0.65	6.14	125.15	30.1	173.55	18.3	101.86	89.8	5.4	Furosemide, Torsemide, Perindopril, Metoprolol, Methyl dopa, Spironolactone	117.5	141.2	25	25	High Risk	1	High	38.3708	4573.51	8.42804	Q2
48	41-50	Female	1.68	92.2	110	168/94	168	94	1	16	2	2	41.23	1.14	3.6	136.23	48.06	198	13.71	68.73	100.67	6.7	Amlodipine, Valsartan	56.8	54.1	2	2	Low Risk	0	Low	32.6672	3459.52	8.14889	Q1
72	>70	Female	1.54	92	121	168/60	168	60	1	6	2	2	44.66	0.85	6.39	192.03	80.43	301.5	29.09	145.12	214.6	9	Amlodipine, Carvedilol, Indapamide	68.4	69.9	17	17	Moderate Risk	1	Moderate	38.7924	15571.4	9.65319	Q4
60	51-60	Male	1.62	68	74	140/80	140	80	1	9	2	2	20.25	0.95	8.25	118.76	57.75	208.45	31.94	160	111.05	5.49	Perindopril/ Amlodipine, Spironolactone	86.7	86	12	12	Moderate Risk	1	Moderate	25.9107	8884	9.09201	Q4
62	61-70	Male	1.7	87.5	104	200/90	200	90	1	7	1	2	26.86	0.9	6.91	103.35	43.22	168.91	22.34	121.85	111.5	5.52	Metolazone, Telmisartan+Amlodipine	91.2	90.9	20	20	High Risk	1	High	30.2768	6793.14	8.82367	Q3
78	>70	Male	1.72	97	116	160/80	160	80	1	35	2	2	59.47	1.49	9.95	187.95	45.29	255.07	21.83	119.46	95.58	6.03	Amiloride+Hydrochlorothiazide, Losartan, Indapamide	44.3	48.5	30	≥30	High Risk	1	High	32.788	5708.99	8.6498	Q2
74	>70	Male	1.7	104	117	160/100	160	100	1	30	2	2	82.03	2.67	11.71	181.96	46.46	250.15	21.73	118.99	76.89	5.46	Torsemide, Furosemide, Spironolactone,Perindopril,Metoprolol	22.5	25	30	≥30	High Risk	1	High	35.9862	4574.57	8.42827	Q2
42	41-50	Female	1.72	88	107	170/90	170	90	1	8	2	2	47.76	0.71	7.28	100.99	53.54	167.45	12.92	64.6	107.12	5.61	Atorvastatin, Perindopril,Metformin	105	96	1	1	Low Risk	0	Low	29.7458	3459.98	8.14902	Q1
59	51-60	Male	1.68	78	96	154/75	154	75	1	6	2	2	45.2	1.5	8.06	76.28	32.82	130.74	21.64	118.22	247.95	8.34	Atorvastatin, Carvedilol	50.2	50.9	10	10	Moderate Risk	1	Moderate	27.6361	14656.3	9.59263	Q4
62	61-70	Male	1.75	97.5	109	130/80	130	80	2	16	1	2	28.47	0.66	7.03	158.93	41.44	236.17	35.8	190.19	91.78	6.3	Rosuvastatin, Bisoprolol	103.6	130	16	16	Moderate Risk	1	Moderate	31.8367	8727.82	9.07427	Q4
69	61-70	Male	1.76	83	100	140/70	140	70	1	14	1	2	27.89	1.13	6.3	128.04	42.48	193.68	23.16	115.78	114.23	5.5	Carvedilol	66	68.4	20	20	High Risk	1	High	26.7949	6612.77	8.79676	Q3
40	<40	Female	1.75	132.5	125	180/120	180	120	1	9	2	2	24.22	1.2	6.78	147.51	50.9	220.65	22.24	121.3	93.5	6.47	Spironolactone	56.5	52.9	1	1	Low Risk	0	Low	43.2653	5670.77	8.64308	Q2
70	61-70	Female	1.56	58.5	96	153/110	153	110	1	44	2	2	24.92	1	4.97	121.4	51.8	189.07	15.87	79.35	114.68	6	Torsemide, Spironolactone, Telmisartan	57	58.3	11	11	Moderate Risk	1	Moderate	24.0385	4549.93	8.42287	Q2
40	<40	Female	1.65	86.2	103	154/94	154	94	1	6	2	2	32.72	0.6	7.6	124.36	54.54	194.54	15.64	72.22	93.06	9.1	Telmisartan+ Hydrochlorothiazide,Amitriptyline,Propranalol	114	117.7	1	<1	Low Risk	0	Low	31.6621	3360.4	8.11981	Q1
75	>70	Female	1.7	77	93	200/80	200	80	1	6	2	2	103.25	6.2	8	95.21	69.96	203.06	37.89	199.25	177.8	8.1	Furosemide, Tab Calcium/Magnesium/Zinc, Irbesartan+Amlodipine, Rosuvastatin	6.1	7	17	17	Moderate Risk	1	Moderate	26.6436	17713.3	9.78207	Q4
48	41-50	Male	1.8	110	117	140/80	140	80	1	8	1	2	52.07	1.5	10.64	91.98	59.43	169.93	18.51	102.91	177.98	7.8	Telmisartan+ Amlodipine, Indapamide	54.3	53.1	4	4	Low Risk	0	Low	33.9506	9157.96	9.12238	Q4
32	<40	Female	1.62	68	90	151/122	151	122	1	7	2	2	22.01	1.24	6.8	45.94	30.33	103.01	26.74	149.72	92.6	5.4	Torsemide, Bisoprolol, Telmisartan,Metolazone	57.4	53.3	1	<1	Low Risk	0	Low	25.9107	6932.04	8.84391	Q3
42	41-50	Male	1.88	95	98	136/88	136	88	2	5	1	1	30.75	1.47	5.67	145.91	47.77	219.41	25.73	136.9	85.16	5.9	Atorvastatin,Amlodioine+ Valsartan	58	55.8	12	12	Moderate Risk	1	Moderate	26.8787	5829.2	8.67064	Q2
59	51-60	Male	1.65	91	195	133/88	133	88	2	4	2	2	35.47	1.2	5	178.05	32.87	232.75	21.83	119.42	79.32	5.8	Losartan,Clopidrogrel	65.8	65.9	20	20	High Risk	1	High	33.4252	4736.2	8.46299	Q2
55	51-60	Female	1.6	79	106	160/90	160	90	1	16	2	2	27.77	0.9	7.67	129.48	60.2	205.66	15.98	85.89	82.14	5.9	Lorazepam	72	69.1	5	5	Low Risk	0	Low	30.8594	3527.5	8.16835	Q1
63	61-70	Male	1.69	80	104	140/95	140	95	1	7	2	2	50.83	1.09	9.32	110.02	39.35	206.67	57.3	301.54	99.06	6.75	Spironolactone, Telmisartan,Indapamide, Amitriptyline, Bisoprolol	71.9	72.6	20	20	High Risk	1	High	28.0102	14935.3	9.61148	Q4
52	51-60	Male	1.78	95.5	108	150/98	150	98	1	3	2	2	51.15	1.49	8.47	129.2	60.8	223.46	33.46	182.44	95.96	6.07	Indapamide+Amlodipine	53.2	52.6	6	6	Low Risk	0	Low	30.1414	8753.47	9.07721	Q4
51	51-60	Male	1.86	98	103	143/82	143	82	1	8	2	2	32.01	1.56	7.76	167.82	58.13	253.99	28.04	130.2	102.98	6.3	Perindopril,Atorvastatin	50.7	50.1	10	10	Low Risk	0	Low	28.327	6704	8.81046	Q3
56	51-60	Male	1.64	65	89	176/106	176	106	1	6	2	2	54.15	1.7	6.67	144.74	54.61	221.45	22.1	100.54	112.81	6	Metformin+Glimepride, Candersartan, Bisoprolol	44.1	44.5	16	16	Moderate Risk	1	Moderate	24.1672	5670.96	8.64311	Q2
36	<40	Male	1.76	100	104	144/81	144	81	1	11	1	2	48.4	1.05	8.55	92.67	43.22	138.29	22.4	120	75.92	6.3	Metoprolol, Telmisartan	90.9	84.9	1	1	Low Risk	0	Low	32.2831	4555.2	8.42402	Q2
49	41-50	Female	1.57	70	87	130/80	130	80	2	11	2	2	10.31	0.8	5.96	92.13	57.31	162.28	12.84	74.69	91.1	6.8	Propranalol	86.6	81	1	1	Low Risk	0	Low	28.3987	3402.13	8.13216	Q1
31	<40	Male	1.82	101.5	101	180/120	180	120	1	9	2	2	50.42	1.2	7.5	190.94	47.28	275.8	37.58	227.78	123.9	6.3	Rosuvastatin, Indapamide, Perindopril/ Amlodipine	80.1	75.1	1	1	Low Risk	0	Low	30.6424	14111	9.55471	Q4
38	<40	Female	1.72	91.5	104	186/118	186	118	1	1	2	2	30.24	0.94	6.1	117.28	40.54	186.21	28.39	145.19	118.61	5.76	Bumentanide, Irbesartan/Amlodipine,Metformin	77	70.8	1	<1%	Low Risk	0	Low	30.9289	8610.49	9.06074	Q4
42	41-50	Male	1.83	123	105	130/80	130	80	2	11	2	2	35.2	0.79	4.25	120.67	32.41	183.26	30.18	152.6	86.1	6.2	Perindopril, Valsartan	110.8	114.3	3	3	Low Risk	0	Low	36.7285	6569.43	8.79018	Q3
63	61-70	Female	1.67	90.5	109	150/90	150	90	1	9	1	2	17.5	0.8	7.37	109.32	47.41	173.21	16.48	85.2	131.22	6	None	78.5	77	3	3	Low Risk	0	Low	32.4501	5589.97	8.62873	Q2
60	51-60	Female	1.61	89	105	179/105	179	105	1	27	2	2	51.12	1.15	6.43	132.46	48.13	197.12	16.53	92.63	96.02	5.4	Telmisartan+Amlodipine, Metozalone, Amptryptyline, Propranalol	51.7	51.2	6	6	Low Risk	0	Low	34.3351	4447.17	8.40002	Q2
47	41-50	Female	1.59	85.5	103	130/90	130	90	1	1	2	2	37.22	0.92	4.76	162.05	38.33	213.9	13.52	76	87.1	4.6	Metoprolol	74.1	69.5	3	3	Low Risk	0	Low	33.8199	3309.8	8.10464	Q1
63	61-70	Female	1.61	107.5	105	170/100	170	100	1	37	2	2	31.23	1.2	10	138.37	32.4	203.2	32.43	171.3	153	6.7	Indapamide, Metoprolol	48.1	48.2	11	11	Moderate Risk	1	Moderate	41.4722	13104.5	9.48071	Q4
37	<40	Female	1.63	94.5	95	170/104	170	104	1	5	2	2	21.55	0.7	5.44	220.13	59.66	316.47	36.48	192.35	88.05	8.2	None	110.7	100.1	2	2	Low Risk	0	Low	35.5678	8468.21	9.04407	Q3
73	>70	Female	1.49	55	91	141/66	141	66	1	6	2	2	30.54	1	6.05	114.15	60.12	192.59	18.32	97.59	133.13	5.3	Tab Calcium/Magnesium/Zinc,Amiodarone,Telmisartan	55.8	57.8	8	8	Low Risk	0	Low	24.7737	6496.08	8.77895	Q3
41	41-50	Female	1.64	132	133	160/100	160	100	1	7	2	2	35.73	0.6	5.2	116.14	52.41	182.57	13.75	78.51	138.14	7.3	Telmisartan+ Hydrochlorothiazide	113.2	117.1	1	1	Low Risk	0	Low	49.0779	5422.69	8.59835	Q2
41	41-50	Male	1.7	71	89	120/84	120	84	2	4	2	2	27.18	1	6.33	92.66	68.73	173.13	11.6	58.11	148.83	6.2	Propranalol, Amlodipine, Metolazone, Telmisartan, Lorazepam, Metoprolol	93.1	87.5	1	1	Low Risk	0	Low	24.5675	4324.26	8.372	Q2
46	41-50	Female	1.77	121	114	130/80	130	80	2	9	1	2	21.81	0.68	2.43	136.83	44.36	196.32	15.13	65.98	95.8	5.52	Candersartan	104.9	99	1	1	Low Risk	0	Low	38.6224	3160.44	8.05847	Q1
84	>70	Female	1.44	65	100	168/80	168	80	1	16	2	2	47.37	1.12	10.82	52	60.45	144.79	32.34	166.67	264.8	6.57	Torsemide, Rosuvastatin, Telmisartan,Indapamide	45.1	49.3	14	14	Moderate Risk	1	Moderate	31.3465	22067.1	10.0018	Q4
65	61-70	Female	1.54	72.5	103	186/88	186	88	1	6	2	2	40.48	1.2	6.92	193.32	78.77	298.06	25.97	139.87	137.38	5.9	Clopidrogrel, Metalazone,Rosuvastatin	47.4	47.9	14	14	Moderate Risk	1	Moderate	30.5701	9607.67	9.17032	Q4
44	41-50	Male	1.73	86.5	97	125/87	125	87	2	8	2	2	22.1	0.9	5.51	76.86	26.04	119.1	16.2	101.04	144.45	4.3	Amlodipine, Metoprolol	103.5	97.4	1	1	Low Risk	0	Low	28.9017	7297.61	8.8953	Q3
59	51-60	Female	1.63	105	117	125/79	125	79	2	7	1	2	14.32	0.7	8.18	176.2	84.8	274	13	69.4	171.7	7.4	Propranalol	94.8	91	3	3	Low Risk	0	Low	39.5197	5957.99	8.69249	Q2
71	>70	Female	1.63	76	102	156/86	156	86	1	8	2	2	33.91	0.86	3.36	122.55	71.35	211.71	17.81	99.05	99.05	4.68	Perindopril	68	69.1	8	8	Low Risk	0	Low	28.6048	4905.45	8.4981	Q2
59	51-60	Male	1.6	92	108	170/90	170	90	1	9	1	2	34.09	0.8	7.71	115.33	73.38	201.44	12.74	73.62	102.51	8	Telmisartan+ Hydrochlorothiazide, Esomeprazole, Amlodipine	97.8	105.2	12	12	Moderate Risk	1	Moderate	35.9375	3773.39	8.23573	Q1
68	61-70	Male	1.65	120	126	148/50	148	50	1	31	2	2	52.55	1.25	8.22	58.87	29.59	100.7	12.24	71.06	8.48	13.2	Torsemide, Losartan,Metolazone, Metoprolol	58.8	61	20	20	High Risk	1	High	44.0771	301.294	5.70809	Q1
53	51-60	Male	1.71	95	112	120/70	120	70	2	21	1	2	37.19	1.5	6.18	77.33	34.89	183.73	65.77	343.89	99.5	9.5	Amiloride+Hydrochlorothiazide, Lorazepam	52.4	52	8	8	Low Risk	0	Low	32.4886	17108.5	9.74733	Q4
62	61-70	Female	1.62	82	104	180/80	180	80	1	37	2	2	34.9	1.1	9.6	109.38	62.89	207.62	35.35	191.75	94.26	6.8	Perindopril, Metoprolol	53.8	53.5	5	5	Low Risk	0	Low	31.2452	9037.18	9.1091	Q4
51	51-60	Male	1.7	95.5	108	160/144	160	144	1	21	2	2	42.7	1.5	8.39	142.77	39.79	206.03	23.47	123.28	110.85	4.9	Irbesartan+Amlodipine, Metolazone, Atorvastatin	53.1	52.4	12	12	Moderate Risk	1	Moderate	33.045	6832.79	8.82949	Q3
55	51-60	Female	1.73	95	107	120/60	120	60	2	5	2	2	30.48	0.84	7.23	54.32	34.27	120.42	31.83	161.54	71.37	6.8	Amitriptyline, Valsartan, Perindopril	78.2	74.8	2	2	Low Risk	0	Low	31.7418	5764.55	8.65948	Q2
57	51-60	Female	1.57	59	104	130/74	130	74	2	3	2	2	36.81	1.39	8.85	114.73	40.2	178.57	18.94	104.67	89.03	5.73	Furosemide,Nebivolol	42	41.5	3	3	Low Risk	0	Low	23.9361	4659.39	8.44664	Q2
68	61-70	Female	1.67	89	90	138/71	138	71	2	16	2	2	45.94	0.9	8.67	68.69	35.49	120.15	15.77	72.87	96	5.2	Aspirin, Rivaroxaban	65.7	66.2	6	6	Low Risk	0	Low	31.9122	3497.76	8.15988	Q1
45	41-50	Male	1.67	89.9	112	142/89	142	89	1	11	1	2	25.1	0.95	5.03	41.84	57.75	154.93	55.34	301.72	87.5	5.9	Carvedilol, Telmisatan+Amlodipine,Domperidone	96.3	91.1	2	2	Low Risk	0	Low	32.2349	13200.2	9.48799	Q4
54	51-60	Male	1.79	115	123	130/86	130	86	2	2	2	2	32.02	0.96	5.56	111.93	46.53	192.03	33.57	178.52	95.07	9	Clopidogrel, Losartan, Irbesartan+Amlodipine	89.2	86.8	8	8	Low Risk	0	Low	35.8915	8485.95	9.04617	Q3
41	41-50	Male	1.72	78.5	96	110/80	110	80	2	1	2	2	27.09	0.9	6.12	55.18	43.73	127.61	28.7	150.39	86.41	6.79	None	105.7	98.8	1	1	Low Risk	0	Low	26.5346	6497.6	8.77919	Q3
57	51-60	Female	1.73	165	169	169/92	169	92	1	5	2	2	38.23	1.2	8.38	150.45	47.83	218.88	20.6	103.01	106.16	7.41	Telmisartan+ Hydrochlorothiazide	50.1	49.2	8	8	Low Risk	0	Low	55.1305	5467.77	8.60663	Q2
60	51-60	Male	1.67	82	107	116/70	116	70	2	8	2	2	40.59	1.37	12.79	108.11	44.08	165.7	13.51	57.98	149.83	6.87	Carvedilol, Torsemide	55.7	56.3	10	10	Moderate Risk	1	Moderate	29.4023	4343.57	8.37645	Q2
74	>70	Male	1.81	95	114	120/72	120	72	2	16	2	2	32.42	0.99	8.52	96.68	28.4	137.88	12.8	54.12	117.88	6.85	Metolazone, Nebivolol,Trimetazidine	74.7	78.5	20	20	High Risk	1	High	28.9979	3189.83	8.06772	Q1
57	51-60	Male	1.74	77	91	170/92	170	92	1	10	1	2	21.2	1	6.63	131.02	51.09	206.33	24.22	110.61	203.17	8.5	Amlodipine, Irbesartan+Amlodipine, Nattoenzym, Atorvastatin	83.2	81.9	16	16	Moderate Risk	1	Moderate	25.4327	11236.3	9.32691	Q4
75	>70	Female	1.49	60	68	160/100	160	100	1	15	2	2	29.58	1.1	3.8	92.78	37.8	168.4	37.58	205.3	75.8	8.1	Neurovite, Lorazepam, Vit. Bcomplex	49.1	51.5	30	≥30	High Risk	1	High	27.0258	7780.87	8.95942	Q3
85	>70	Female	1.51	51.8	91	110/80	110	80	2	73	2	2	74.31	1.5	8.52	143	31.4	196.3	22.16	110.16	114.2	8.4	Furosemide,Spironolactone,Losartan	31.4	35.1	5	5	Low Risk	0	Low	22.7183	6290.14	8.74674	Q3
46	41-50	Male	1.83	110	124	170/90	170	90	1	11	2	2	40.1	1.07	11.35	87.94	69.97	175.9	17.99	99.56	103.8	5.2	Metolazone, Enalapril, Atorvastatin	82.8	79.1	4	4	Low Risk	0	Low	32.8466	5167.16	8.55008	Q2
50	41-50	Female	1.61	77.5	109	148/80	148	80	1	27	2	2	24.62	0.94	4.68	86.07	66.93	170.49	17.49	97.4	85.34	6.11	Rosuvastatin, Indapamide,Aspirin	70.7	67	1	1	Low Risk	0	Low	29.8985	4156.06	8.33232	Q1
41	41-50	Male	1.67	90.5	105	147/92	147	92	1	19	1	2	27.45	1	4.5	174.22	44.02	228.71	10.47	62.14	91.38	5.2	Atorvastatin	93.1	87.5	4	4	Low Risk	0	Low	32.4501	2839.18	7.95127	Q1
32	<40	Male	1.8	89	92	139/79	139	79	2	4	1	2	37.1	1.3	10.33	131.22	65.22	230	33.56	184.62	123.02	5.4	Propranalol	72.2	68	1	<1	Low Risk	0	Low	27.4691	11356	9.3375	Q4
75	>70	Male	1.68	89.5	108	144/90	144	90	1	14	1	2	56.24	1.4	6.77	160.7	48.73	246.12	36.69	198.18	79.2	5.5	Furosemide,Amiloride+Hydrochlorothiazide, Amiodarone,Valsartan	48.8	52.5	30	≥30	High Risk	1	High	31.7106	7847.93	8.968	Q3
59	51-60	Female	1.56	127	137	142/82	142	82	1	5	1	2	19.22	1.17	8.19	62.64	34.38	120.77	23.75	128.89	98	6.09	Torsemide, Valsartan	51	50.3	3	3	Low Risk	0	Low	52.1861	6315.61	8.75078	Q3
83	>70	Male	1.77	77.5	102	220/90	220	90	1	43	1	2	29.03	1.1	5.86	309.56	51.33	378.78	17.89	99.39	104.42	4.9	Metolazone, Perindopril	61.8	67.9	30	≥30	High Risk	1	High	24.7375	5189.15	8.55433	Q2
49	41-50	Male	1.64	160	138	153/104	153	104	1	1	2	2	31.36	0.95	6.82	110.34	53.82	178.82	14.66	83.05	100.4	6.57	Perindopril, Indapamide	93.6	89.6	4	4	Low Risk	0	Low	59.4884	4169.11	8.33546	Q1
75	>70	Male	1.78	109	97	126/73	126	73	2	33	2	2	35.57	1.5	11.32	125.35	38.42	179.49	15.54	87.27	66.52	12.7	Furosemide, Spirinolactone	44.9	48.5	25	25	High Risk	1	High	34.4022	2902.6	7.97336	Q1
53	51-60	Male	1.71	95	112	120/70	120	70	2	21	1	2	37.19	1.5	6.18	77.33	34.89	183.73	65.77	343.89	99.5	9.5	Amiloride+Hydrochlorothiazide, Lorazepam	52.4	52	8	8	Low Risk	0	Low	32.4886	17108.5	9.74733	Q4
62	61-70	Female	1.62	82	104	180/80	180	80	1	37	2	2	34.9	1.1	9.6	109.38	62.89	207.62	35.35	191.75	94.26	6.8	Perindopril, Metoprolol	53.8	53.5	5	5	Low Risk	0	Low	31.2452	9037.18	9.1091	Q4
51	51-60	Male	1.7	95.5	108	160/144	160	144	1	21	2	2	42.7	1.5	8.39	142.77	39.79	206.03	23.47	123.28	110.85	4.9	Irbesartan+Amlodipine, Metolazone, Atorvastatin	53.1	52.4	12	12	Moderate Risk	1	Moderate	33.045	6832.79	8.82949	Q3
55	51-60	Female	1.73	95	107	120/60	120	60	2	5	2	2	30.48	0.84	7.23	54.32	34.27	120.42	31.83	161.54	71.37	6.8	Amitriptyline, Valsartan, Perindopril	78.2	74.8	2	2	Low Risk	0	Low	31.7418	5764.55	8.65948	Q2
57	51-60	Female	1.57	59	104	130/74	130	74	2	3	2	2	36.81	1.39	8.85	114.73	40.2	178.57	18.94	104.67	89.03	5.73	Furosemide,Nebivolol	42	41.5	3	3	Low Risk	0	Low	23.9361	4659.39	8.44664	Q2
68	61-70	Female	1.67	89	90	138/71	138	71	2	16	2	2	45.94	0.9	8.67	68.69	35.49	120.15	15.77	72.87	96	5.2	Aspirin, Rivaroxaban	65.7	66.2	6	6	Low Risk	0	Low	31.9122	3497.76	8.15988	Q1
54	51-60	Female	1.58	77	102	130/80	130	80	2	15	2	2	47.57	1	6.6	141.64	67.3	247.97	39.03	215.27	178.6	5.9	Furosemide, Spironolactone	63.8	61.4	2	2	Low Risk	0	Low	30.8444	19223.6	9.86389	Q4
78	>70	Male	1.62	87	112	175/80	175	80	1	40	1	2	48.62	1.17	11.1	67.41	47.96	150.29	34.92	184.62	101.21	5.94	Telmisartan+Amlodipine, Indapamide, Glimepiride, Metformin, Simvastatin	59.4	64.1	30	≥30	High Risk	1	High	33.1504	9342.7	9.14235	Q4
70	61-70	Female	1.58	85	85	134/76	134	76	2	8	2	2	54.6	1.6	10.31	115.96	54.04	190.88	20.86	113.43	125.65	9.4	Lisinopril, Metformin, Atenolol	32.3	33.9	8	8	Low Risk	0	Low	34.049	7126.24	8.87154	Q3
34	<40	Female	1.62	79.5	105	154/104	154	104	1	20	2	2	26.43	0.7	6.1	134.25	49.59	208.16	24.32	111.96	105.34	7	Methyldopa, Irbesartan+ Amlodipine	113	101.8	1	<1	Low Risk	0	Low	30.2926	5896.93	8.68219	Q2
48	41-50	Male	1.71	77	88	220/110	220	110	1	13	1	2	31.32	1.04	7.3	143.43	78.61	241.61	19.57	87.74	109.62	5.58	Metolazone, Perindopril, Carvedilol, Telmisartan+Amlodipine	84.5	81	8	8	Low Risk	0	Low	26.3329	4809.03	8.47825	Q2
61	61-70	Male	1.56	74	106	120/80	120	80	2	6	2	2	37.35	1.15	7	133.81	76.3	223.68	13.77	68.84	107.35	5.88	Valsartan+Amlodipine, Amitriptyline	68.3	68.7	8	8	Low Risk	0	Low	30.4076	3694.99	8.21473	Q1
40	<40	Male	1.79	91	54	138/95	138	95	1	1	2	2	160.4	6.19	11.23	73.82	31.02	176.47	71.63	383.19	90.2	4.2	Metoclopromide, Telmisartan+Hydrochlorothiazide, Rabeprazole	10.3	10.7	3	3	Low Risk	0	Low	28.4011	17281.9	9.75741	Q4
69	61-70	Female	1.69	72	91	150/90	150	90	1	11	1	2	40.13	1.01	5.93	126.95	61.67	207.95	19.33	106.67	171.2	5.67	Perindopril, Irbesartan+Amlodipine	56.7	57.8	6	6	Low Risk	0	Low	25.2092	9130.95	9.11943	Q4
47	41-50	Male	1.73	87	107	189/106	189	106	1	10	2	2	41.21	1.3	5.31	55.48	32.58	102.72	14.66	88.39	156.81	5.76	Perindopril, Metolazone, Rosuvastatin, Amitriptyline, Metoprolol	65	62.9	4	4	Low Risk	0	Low	29.0688	6930.22	8.84365	Q3
70	61-70	Female	1.6	70	102	160/80	160	80	1	44	2	2	26.76	1	4.7	179.35	55.92	261.16	25.89	135.42	85.55	4.3	Telmisartan+ Hydrochlorothiazide	57	58.3	17	17	Moderate Risk	1	Moderate	27.3438	5792.59	8.66433	Q2
57	51-60	Male	1.66	85	103	220/120	220	120	1	6	2	2	45	1.2	5.9	157.73	35.46	206.24	13.05	75.31	125.55	5.9	Carvedilol, Spironolactone,Losartan	66.7	66.3	25	25	High Risk	1	High	30.8463	4727.59	8.46117	Q2
55	51-60	Female	1.6	79	106	160/90	160	90	1	16	2	2	27.77	0.9	7.67	129.48	60.2	205.66	15.98	85.89	82.14	5.9	Lorazepam	72	69.1	5	5	Low Risk	0	Low	30.8594	3527.5	8.16835	Q1
52	51-60	Male	1.71	98	119	144/83	144	83	1	7	2	2	31.63	0.8	12.92	129.48	56.47	221.41	35.46	187.03	116.8	4.7	Rosuvastatin	102.7	107.9	8	8	Low Risk	0	Low	33.5146	10922.6	9.29858	Q4
50	41-50	Female	1.54	84	123	162/80	162	80	1	5	2	2	26.27	0.86	6.32	101.16	41.7	171.46	28.6	153.41	100.68	5.82	Amlodipine, Perindopril	78.8	74.2	3	3	Low Risk	0	Low	35.4191	7722.66	8.95191	Q3
72	>70	Female	1.58	83	103	196/80	196	80	1	4	2	2	45.49	0.8	8.31	194.99	45.48	259.68	19.21	106.21	117.39	6.3	Perindopril, Metolazone, Rosuvastatin	73.7	74.9	22	22	High Risk	1	High	33.2479	6234	8.73777	Q3
42	41-50	Female	1.66	76	95	220/108	220	108	1	4	2	2	40.13	1.05	5.77	118.45	60.9	199.4	20.05	110.29	92.4	5.5	Nifedipine, Telmisartan+Amlodipine	65.5	61.1	1	<1	Low Risk	0	Low	27.5802	5095.4	8.53609	Q2
58	51-60	Male	1.72	82	108	148/94	148	94	1	3	1	2	41.13	1	9.33	128.91	36.27	188.49	23.31	106.6	77.24	6.53	Furosemide, Torsemide, Telmisartan	82.6	81.6	16	16	Moderate Risk	1	Moderate	27.7177	4116.89	8.32285	Q1
75	>70	Male	1.69	78.5	100	160/80	160	80	1	2	2	2	40.17	0.83	7.91	133.83	44.07	190.39	12.49	52	106.3	4.95	Bisoprolol,Aspirin,Indapamide, Rosuvastatin,Telmisartan+Amlodipine	86.1	96	30	≥30	High Risk	1	High	27.485	2763.8	7.92436	Q1
45	41-50	Male	1.64	73	93	130/80	130	80	2	13	1	1	36.95	1.1	7.39	112.71	56.41	215.04	45.92	266.47	87.07	6.57	Tab Calcium/Magnesium, Lorazepam	80.6	76.9	20	20	High Risk	1	High	27.1416	11600.8	9.35883	Q4
74	>70	Female	1.62	130	144	178/96	178	96	1	43	2	2	37.85	1.02	7.43	152.84	50.3	228.1	24.96	134.74	119.3	6.09	Simvastatin	54.1	56.3	14	14	Moderate Risk	1	Moderate	49.5351	8037.24	8.99184	Q3
41	41-50	Male	1.73	101	107	182/100	182	100	1	2	1	2	38.57	0.98	6.58	89.96	40.21	163.53	33.46	180.74	69.89	6.93	Amitriptyline, Amlodipine Besilate, Telmisartan+Hydrochlorothiazide	95.4	89.6	3	3	Low Risk	0	Low	33.7465	6315.96	8.75083	Q3
44	41-50	Female	1.63	82	106	132/81	132	81	2	9	2	2	26.09	0.6	4.1	98.84	60.23	184.64	25.57	137.7	75.74	7.9	Valsartan	110.9	115.4	1	<1	Low Risk	0	Low	30.863	5214.7	8.55924	Q2
60	51-60	Female	1.58	91.5	118	116/68	116	68	2	4	2	2	31.34	1	3.89	140.71	51.49	210.18	17.98	94.59	88.96	5.3	Irbesartan+Amlodipine, Atorvastatin	61.2	60.1	1	1	Low Risk	0	Low	36.6528	4207.36	8.34459	Q1
16	<40	Male	1.81	99.5	95	146/83	146	83	1	5	2	2	24.63	0.9	6.8	114.43	46.34	175.65	14.88	68.42	85.86	6.6	None	126	119.6	1	<1	Low Risk	0	Low	30.3715	2937.27	7.98524	Q1
54	51-60	Male	1.75	91	112	140/80	140	80	1	17	1	2	42.78	1	6.49	144.41	51.47	228.77	32.89	175.39	123.9	5.7	Rosuvastatin	84.9	82.8	8	8	Low Risk	0	Low	29.7143	10865.4	9.29334	Q4
50	41-50	Female	1.61	123	130	180/100	180	100	1	6	2	2	29.62	0.8	6.34	100.42	45.2	168.28	22.64	123.24	125.15	6.83	Methyldopa, Bendroflumethaizide, Lisinopril	86	80.7	3	3	Low Risk	0	Low	47.4519	7711.74	8.9505	Q3
63	61-70	Male	1.6	57.5	81	183/87	183	87	1	25	2	2	53.79	3.2	13.36	547.49	18.97	602.94	36.48	195.24	63.85	7.7	Spironolactone, lisinopril, Neurovite, Metformin	19.5	21	30	≥30	High Risk	1	High	22.4609	6233.04	8.73762	Q3
73	>70	Female	1.6	88.5	109	190/70	190	70	1	1	2	2	38.42	0.9	7.13	127.73	45.29	188.02	15.6	88	115.79	5.49	Irbesartan+Amlodipine, Spironolactone	63.4	65.2	17	17	Moderate Risk	1	Moderate	34.5703	5094.76	8.53597	Q2
58	51-60	Male	1.72	82	108	148/94	148	94	1	3	1	2	41.13	1	9.33	128.91	36.27	188.49	23.31	106.6	77.24	6.53	Furosemide, Torsemide, Telmisartan	82.6	81.6	16	16	Moderate Risk	1	Moderate	27.7177	4116.89	8.32285	Q1
73	>70	Female	1.59	50	84	166/110	166	110	1	41	2	2	59.52	1.44	7.94	122.34	38.8	174.59	13.45	77.14	71	4.53	Torsemide, Spironolactone,Valsartan,Metoprolol,Warfarin	35.9	37.9	22	22	High Risk	1	High	19.7777	2738.47	7.91515	Q1
40	<40	Male	1.75	95	106	180/100	180	100	1	12	2	2	31.92	0.7	6.9	137.7	60	230.45	32.75	178.71	154	4.7	Perindopril, Furosemide, Spironolactone	118	132.8	3	3	Low Risk	0	Low	31.0204	13760.7	9.52957	Q4
44	41-50	Male	1.72	80	101	150/90	150	90	1	18	1	2	53.95	2.3	10.14	91.34	62.06	165.55	12.15	165.55	103.14	5.6	Metolazone,Perindopril	33.3	33	1	1	Low Risk	0	Low	27.0416	8537.41	9.05221	Q4
46	41-50	Female	1.66	78	95	206/108	206	108	1	8	1	2	15.26	1.3	5.48	107.63	46.3	176.22	21.59	112.97	116	4.81	Irbesartan+ Amlodipine, Metolazone	49.2	46.9	2	2	Low Risk	0	Low	28.306	6552.26	8.78757	Q3
53	51-60	Female	1.53	76	108	150/90	150	90	1	9	2	2	28.07	1.2	8	96.17	58.48	176.15	21.5	113.51	98.01	4.8	Perindopril, Amlodipine	51.6	49.9	2	2	Low Risk	0	Low	32.4661	5562.56	8.62381	Q2
43	41-50	Female	1.7	93	104	143/74	143	74	1	10	2	2	17.24	1.1	9.52	116.21	73.85	204.81	14.75	83.57	105.18	6.1	Metoprolol, Amlodpine, Lisinopril	61.4	57.6	1	1	Low Risk	0	Low	32.1799	4394.95	8.38821	Q2
38	<40	Male	1.79	107	111	171/106	171	106	1	9	2	2	33.33	1.24	7.41	89.47	52.67	156.3	14.16	80.95	80.23	4.96	Spironolactone,Perindopril/ Amlodipine,Tab Calcium/Magnesium/Zinc	73.3	69.3	1	<1	Low Risk	0	Low	33.3947	3247.31	8.08558	Q1
53	51-60	Male	1.71	95	112	120/70	120	70	2	21	1	2	37.19	1.5	6.18	77.33	34.89	183.73	65.77	343.89	99.5	9.5	Amiloride+Hydrochlorothiazide, Lorazepam	52.4	52	8	8	Low Risk	0	Low	32.4886	17108.5	9.74733	Q4
43	41-50	Female	1.71	92	102	146/96	146	96	1	5	2	2	40.2	1.16	6.08	127.47	55.08	214.08	31.53	167.7	107.91	6.15	Indapamide+Amlodipine	57.6	54.2	1	1	Low Risk	0	Low	31.4627	9048.25	9.11033	Q4
51	51-60	Male	1.8	105	113	170/90	170	90	1	17	1	2	45.32	1.04	7.69	128.71	49.03	206.17	26.43	146.92	93.48	6.57	Irbesartan+Amlodipine, Metolazone	82.7	80	12	12	Moderate Risk	1	Moderate	32.4074	6867.04	8.83449	Q3
30	<40	Female	1.71	90	109	170/110	170	110	1	8	2	2	29.9	1.1	6.7	128.36	57.76	207.45	21.33	112.67	102.65	4.8	Hydrocortisone, Aminophylinne, Telmisartan, Metalazone, Prednisolone	67.3	62	1	<1	Low Risk	0	Low	30.7787	5782.79	8.66264	Q2
84	>70	Male	1.55	82	114	140/70	140	70	1	44	2	2	39.08	1.3	6	98.95	56.4	171.83	16.48	92.31	101.11	7.2	Furosemide, Torsemide	50.1	55.9	20	20	High Risk	1	High	34.1311	4666.73	8.44821	Q2
68	61-70	Female	1.67	89	90	138/71	138	71	2	16	2	2	45.94	0.9	8.67	68.69	35.49	120.15	15.77	72.87	96	5.2	Aspirin, Rivaroxaban	65.7	66.2	6	6	Low Risk	0	Low	31.9122	3497.76	8.15988	Q1
55	51-60	Female	1.54	116	134	153/75	153	75	1	19	2	2	33.71	1.23	6	55.91	52.69	134.78	26.18	140.97	160.8	6.12	Spironolactone,Amlodipine+Valsartan	49.3	48.2	2	2	Low Risk	0	Low	48.9121	11334	9.33556	Q4
72	>70	Female	1.57	79	111	122/71	122	71	2	26	2	2	28.21	0.6	4.93	97.44	48.29	172.36	26.63	149.13	105.2	4.5	None	91.1	104.4	5	5	Low Risk	0	Low	32.05	7844.24	8.96753	Q3
42	41-50	Female	1.67	160	147	111/71	111	71	2	18	1	2	25.72	0.89	7.83	80.11	56.91	172.02	35	175	72.09	5.13	Rosuvastatin, Perindopril	79.9	73.9	1	<1	Low Risk	0	Low	57.3703	6307.88	8.74955	Q3
57	51-60	Female	1.63	126.5	130	150/94	150	94	1	1	2	2	40.98	1.04	5.76	120.59	54.2	199.01	24.22	131.11	79	4.5	Indapamide, Amitriptyline, Propranalol	59.6	58.1	3	3	Low Risk	0	Low	47.6119	5178.85	8.55234	Q2
43	41-50	Female	1.63	90	112	168/100	168	100	1	7	2	2	22.64	1.09	7.76	134.27	35.41	187.17	17.49	97.04	85.89	4.62	Candersartan, Nebivolol, Indapamide	62.1	58.2	1	1	Low Risk	0	Low	33.8741	4167.38	8.33504	Q1
75	>70	Male	1.78	109	97	126/73	126	73	2	33	2	2	35.57	1.5	11.32	125.35	38.42	179.49	15.54	87.27	66.52	12.7	Furosemide, Spirinolactone	44.9	48.5	25	25	High Risk	1	High	34.4022	2902.6	7.97336	Q1
55	51-60	Female	1.54	116	134	153/75	153	75	1	19	2	2	33.71	1.23	6	55.91	52.69	134.78	26.18	140.97	160.8	6.12	Spironolactone,Amlodipine+Valsartan	49.3	48.2	2	2	Low Risk	0	Low	48.9121	11334	9.33556	Q4
72	>70	Female	1.57	79	111	122/71	122	71	2	26	2	2	28.21	0.6	4.93	97.44	48.29	172.36	26.63	149.13	105.2	4.5	None	91.1	104.4	5	5	Low Risk	0	Low	32.05	7844.24	8.96753	Q3
42	41-50	Female	1.67	160	147	111/71	111	71	2	18	1	2	25.72	0.89	7.83	80.11	56.91	172.02	35	175	72.09	5.13	Rosuvastatin, Perindopril	79.9	73.9	1	<1	Low Risk	0	Low	57.3703	6307.88	8.74955	Q3
57	51-60	Female	1.63	126.5	130	150/94	150	94	1	1	2	2	40.98	1.04	5.76	120.59	54.2	199.01	24.22	131.11	79	4.5	Indapamide, Amitriptyline, Propranalol	59.6	58.1	3	3	Low Risk	0	Low	47.6119	5178.85	8.55234	Q2
43	41-50	Female	1.63	90	112	168/100	168	100	1	7	2	2	22.64	1.09	7.76	134.27	35.41	187.17	17.49	97.04	85.89	4.62	Candersartan, Nebivolol, Indapamide	62.1	58.2	1	1	Low Risk	0	Low	33.8741	4167.38	8.33504	Q1
75	>70	Male	1.78	109	97	126/73	126	73	2	33	2	2	35.57	1.5	11.32	125.35	38.42	179.49	15.54	87.27	66.52	12.7	Furosemide, Spirinolactone	44.9	48.5	25	25	High Risk	1	High	34.4022	2902.6	7.97336	Q1
49	41-50	Female	1.62	86	106	160/114	160	114	1	2	2	2	22.33	0.61	5.49	83.41	41.1	147.59	23.08	131.04	181.24	11.1	Methyldopa, Nifedipine, Aspirin	106.4	110.8	1	1	Low Risk	0	Low	32.7694	11874.8	9.38218	Q4
55	51-60	Female	1.64	72.2	101	160/70	160	70	1	15	2	2	26.77	1.3	5.87	114.61	43.89	193.52	35.02	200.09	80.85	4.9	Telmisartan+ Hydrochlorothiazide, Metoprolol	46.1	45.2	5	5	Low Risk	0	Low	26.8441	8088.64	8.99822	Q3
67	61-70	Male	1.74	107.5	127	180/90	180	90	1	9	2	2	52.61	1.5	5.47	138.29	53.28	191.57	20.91	109.86	115.61	7.11	Saxagliptin+Metformin Hydrochloride, Perindopril, Metolazone	47.5	49.6	20	20	High Risk	1	High	35.5067	6350.46	8.75628	Q3
43	41-50	Male	1.78	121	126	224/127	224	127	1	11	2	2	15.68	1.5	12.18	133.99	45.99	188.02	18.04	100.75	103.9	4.6	Bendroflumethiazide, Nifidipine	56.2	54.3	3	3	Low Risk	0	Low	38.1896	5233.96	8.56292	Q2
42	41-50	Male	1.76	95.2	109	147/87	147	87	1	9	2	2	34.32	0.9	9.26	147.18	46.26	210.32	16.88	94.31	89.82	6.8	None	105	98.4	3	3	Low Risk	0	Low	30.7335	4235.46	8.35125	Q1
57	51-60	Female	1.63	90	104	150/90	150	90	1	5	2	2	25.22	0.6	4	158.23	56.64	229.6	14.73	74.63	79.9	4.2	Telmisartan+ Hydrochlorothiazide,Tab Calcium/Magnesium/Zinc	101.2	109.5	5	5	Low Risk	0	Low	33.8741	2981.47	8.00017	Q1
68	61-70	Male	1.71	83	106	170/70	170	70	1	10	2	2	24.92	1.4	8.08	35.61	60.65	151.45	55.19	297.45	133.12	5.2	Carbamazapine	51.3	53.6	12	12	Moderate Risk	1	Moderate	28.3848	19798.3	9.89335	Q4
66	61-70	Female	1.7	76.5	98	160/90	160	90	1	5	2	2	38.04	1.2	7.29	200.2	74.94	310.65	35.5	180.85	103.36	8.2	Torsemide, Spironolactone, Perindopril, Furosemide	49.1	48.7	14	14	Moderate Risk	1	Moderate	26.4706	9346.33	9.14274	Q4
65	61-70	Male	1.84	88	106	158/90	158	90	1	13	1	2	15.99	1.36	4.41	134.27	47.78	200	17.95	79.89	178.74	11.2	Atorvastatin, Indapamide,Amitriptyline	54.2	55.9	20	20	High Risk	1	High	25.9924	7139.77	8.87344	Q3
58	51-60	Male	1.64	80.5	99	162/80	162	80	1	8	2	2	56.12	1.38	7.47	92.39	30.73	137.28	14.16	80.75	146.3	7.9	Metolazone,Rosuvastatin	56	56.2	12	12	Moderate Risk	1	Moderate	29.9301	5906.86	8.68387	Q2
76	>70	Female	1.54	92	125	120/60	120	60	2	30	2	2	88.34	1.77	6.84	97.52	32.2	147.01	17.29	96.08	100.7	4.65	Torsemide, Lisinopril	27.4	29.6	14	14	Moderate Risk	1	Moderate	38.7924	4837.63	8.48418	Q2
74	>70	Male	1.68	83	105	125/75	125	75	2	12	1	2	17.42	1.27	6.88	91.66	51.06	157.99	15.27	86.46	85.57	5.96	Bendroflumethiazide, Losartan, Indapamide, Perindopril	55.3	58.9	12	12	Moderate Risk	1	Moderate	29.4076	3699.19	8.21587	Q1
50	41-50	Male	1.75	85	104	154/88	154	88	1	1	2	2	14.49	0.83	4.94	136.96	58.18	266.67	71.53	377.18	71.05	6.75	Propranalol, Atorvastatin	102.6	104.2	10	10	Moderate Risk	1	Moderate	27.7551	13399.3	9.50296	Q4
48	41-50	Female	1.67	75	107	140/85	140	85	1	10	2	2	26.67	1.01	5.11	137.89	42.28	211.54	31.87	164.21	103.51	8.1	Telmisartan, Rosuvastatin	65.8	62.2	3	3	Low Risk	0	Low	26.8923	8498.69	9.04767	Q3
66	61-70	Female	1.47	83	112	158/98	158	98	1	6	2	2	22.13	0.9	6	204.84	83.56	310.74	22.34	121.74	106.78	7	Amiodarone	66.6	66.6	11	11	Moderate Risk	1	Moderate	38.4099	6499.7	8.77951	Q3
55	51-60	Male	1.77	116.5	122	140/90	140	90	1	11	2	2	79.26	1.66	6.4	82.03	62.77	164.13	19.33	106.67	102.7	6.7	Rosuvastatin,Furosemide, Telmisartan+Amlodipine	45.7	45.9	8	8	Low Risk	0	Low	37.186	5477.5	8.6084	Q2
79	>70	Female	1.51	66	92	151/97	151	97	1	4	2	2	28.17	1.1	3.5	97	44.1	155.4	14.3	73.4	118.58	9.8	Torsemide,Spironolactone,Losartan	47.7	50.9	17	17	Moderate Risk	1	Moderate	28.9461	4351.89	8.37836	Q2
65	61-70	Male	1.68	68	90	210/110	210	110	1	5	2	2	134.89	3.63	8.89	114.52	31.58	157.89	11.79	48.96	131.2	6.05	Torsemide,Metolazone, Irbesartan+Amlodipine	16.5	18	25	25	High Risk	1	High	24.093	3211.78	8.07458	Q1
41	41-50	Female	1.69	136	140	143/86	143	86	1	10	1	2	35.03	1.31	6.21	169.31	52.74	266.57	43.62	263.41	167.79	6.55	Telmisartan+Amlodipine, Metoprolol	50.4	47.6	1	1	Low Risk	0	Low	47.6174	22098.8	10.0033	Q4
68	61-70	Male	1.58	87.5	119	180/80	180	80	1	16	2	2	66.8	3.2	6.67	113.9	40.34	174.79	20.55	113.89	169.21	8.3	Telmisartan+ Hydrochlorothiazide, Spironolactone, Indapamide	18.9	20.6	25	25	High Risk	1	High	35.0505	9635.66	9.17323	Q4
62	61-70	Male	1.57	72.5	99	164/78	164	78	1	17	2	2	27.14	1	7.21	180.8	51.1	243.9	11.3	65	227	7.9	Lisinopril, Atorvastatin,Metformin, Glimepride	80.3	80.5	20	20	High Risk	1	High	29.413	7377.5	8.90619	Q3
55	51-60	Male	1.75	118.5	131	150/90	150	90	1	25	1	2	47.27	1.48	9.3	59.3	61.37	147.98	27.31	136.56	87.77	5.21	Propranalol	52.5	52.4	5	5	Low Risk	0	Low	38.6939	5992.94	8.69834	Q2
68	61-70	Female	1.53	75	115	123/83	123	83	2	4	2	2	25.07	1.5	3.87	80.92	36.41	135.22	17.89	99.42	99.07	8.9	Losartan,Metoprolol,Furosemide, Spironolactone	35.4	36.7	5	5	Low Risk	0	Low	32.039	4924.77	8.50203	Q2
76	>70	Female	1.6	66	97	150/70	150	70	1	5	2	2	20.88	0.8	3.76	107.25	51.94	176.47	17.28	100	76.19	6.39	None	71.6	74.1	11	11	Moderate Risk	1	Moderate	25.7812	3809.5	8.24525	Q1
36	<40	Male	1.81	82	98	119/48	119	48	2	1	2	2	32.49	1.03	5.36	142.52	63.15	214.94	9.27	35	88.74	5.85	Rosuvastatin	93	86.8	1	1	Low Risk	0	Low	25.0298	1552.95	7.34791	Q1
69	61-70	Female	1.59	63.5	94	134/73	134	73	2	6	2	2	25.77	1.3	7.62	88.67	71.3	220.09	60.12	310.55	133.4	5.3	Propranalol, Domperidone	41.8	43.2	5	5	Low Risk	0	Low	25.1177	20713.7	9.93855	Q4
70	61-70	Male	1.68	83.5	105	185/82	185	82	1	7	2	2	40.05	0.9	7.3	106.23	31.93	160.24	22.08	125.39	150.5	7.9	None	86.2	88.7	25	25	High Risk	1	High	29.5848	9435.6	9.15224	Q4
70	61-70	Female	1.65	75.5	103	130/80	130	80	2	25	2	2	31.83	0.8	5.39	100.33	55.88	180.88	24.67	123.34	116.34	8.4	Metformin, Rosuvastatin,Perindopril,Clopidrogrel	74.7	75.4	8	8	Low Risk	0	Low	27.7319	7174.69	8.87831	Q3
64	61-70	Male	1.72	60.5	79	155/71	155	71	1	16	2	2	34.23	1	5.3	159.81	48.45	232.72	24.46	132.39	89.53	4	Perindopril	79.2	80	16	16	Moderate Risk	1	Moderate	20.4502	5926.44	8.68718	Q2
76	>70	Male	1.63	70.2	98	180/100	180	100	1	6	2	2	48.69	1.4	9.46	103.05	52.46	178.66	23.15	123.75	78.64	6.1	Metoprolol, Perindopril, Indapamide	48.5	52.4	25	25	High Risk	1	High	26.4218	4865.85	8.49	Q2
44	41-50	Male	1.85	99.5	103	210/130	210	130	1	9	1	1	40.23	1.19	6.27	50.02	36.76	103.27	16.49	87.21	85.4	5.63	Valsartan+Amlodipine, Metolazone	73.8	70.6	6	6	Low Risk	0	Low	29.0723	3723.87	8.22252	Q1
84	>70	Female	1.66	62	100	178/70	178	70	1	23	2	2	39.29	1.4	8.85	108.01	74.14	217.72	35.57	187.8	126.8	8.7	Perindopril, Indapamide, Atorvastatin	34.4	38.1	17	17	Moderate Risk	1	Moderate	22.4996	11906.5	9.38484	Q4
70	61-70	Female	1.64	95	120	220/90	220	90	1	29	2	2	90.7	1.6	11.09	128.55	40.37	186.76	17.84	97.64	166.16	8.8	Methyldopa, Metolazone, Lisinopril	32.3	33.9	17	17	Moderate Risk	1	Moderate	35.3212	8111.93	9.00109	Q3
33	<40	Female	1.66	83.5	98	156/98	156	98	1	2	2	2	53.35	1.04	5.78	190.13	47.58	263.08	25.37	126.65	100.6	5.8	Metolazone, Perindopril, Rosuvastatin	70.5	64.9	1	1	Low Risk	0	Low	30.3019	6370.49	8.75943	Q3
58	51-60	Female	1.58	82.5	113	140/94	140	94	1	20	2	2	29.43	0.92	5.98	76.56	27.75	131.79	27.48	142	73.84	5.67	Telmisartan+Hydrochlorothiazide	68.6	66.6	3	3	Low Risk	0	Low	33.0476	5242.64	8.56458	Q2
60	51-60	Male	1.65	67	89	172/96	172	96	1	22	1	2	28.13	1.28	5.78	130.71	49.33	195.87	15.83	69.01	122.81	6.03	Candersartan, Metolazone, Bisoprolol	60.4	60.9	20	20	High Risk	1	High	24.6097	4237.56	8.35174	Q1
63	61-70	Female	1.63	106	122	170/100	170	100	1	15	2	2	36.48	1.22	5.82	126.57	43.54	188.57	15.46	67.28	89.3	6.3	Irbesartan+Amlodipine,Metolazone	47.1	47.3	6	6	Low Risk	0	Low	39.8961	3004.05	8.00772	Q1
61	61-70	Male	1.78	78	100	181/108	181	108	1	11	2	2	43.56	1.14	5.19	135.48	43.09	203.64	25.07	135.27	157.5	9.07	Lisinopril,Irbesartan+Amlodipine, Domperidone,Rosuvastatin,Amitriptyline	69	69.4	20	20	High Risk	1	High	24.6181	10652.5	9.27355	Q4
68	61-70	Male	1.57	66.6	91	160/70	160	70	1	34	2	2	37.08	0.7	6.6	67.89	43.21	133.94	22.84	124.44	123.27	6.5	Irbesartan+Amlodipine,Amiodarone	97	119.2	20	20	High Risk	1	High	27.0194	7669.86	8.94505	Q3
39	<40	Female	1.68	67.5	78	180/100	180	100	1	10	2	2	20.53	1.28	6.89	116.58	33.08	175.9	26.24	121.16	102.3	5.66	Bendroflumethiazide, Lisinopril	52.6	49.3	1	1	Low Risk	0	Low	23.9158	6197.33	8.73187	Q3
51	51-60	Female	1.58	89	110	94/60	94	60	2	22	2	2	30.15	1.21	6.02	144.71	49.29	217.75	23.75	128.57	78.4	5.12	Lorazepam, Tab Calcium/Magnesium/Zinc	51.8	49.9	5	5	Low Risk	0	Low	35.6513	5039.94	8.52515	Q2
43	41-50	Female	1.69	98	114	180/110	180	110	1	5	2	2	38.47	0.99	7.23	142.49	57.51	219.54	19.54	107.97	75.18	5.7	Perindopril+Amlodipine, Nattoenzym	69.8	65.1	1	1	Low Risk	0	Low	34.3125	4058.59	8.30859	Q1
37	<40	Male	1.83	95	99	160/90	160	90	1	10	2	2	33.98	0.8	5.76	128.96	39.58	181.48	12.92	72.66	71.43	5.8	Domperidone, Cinnarizine, Tab Calcium/Magnesium/Zinc, Lorazepam, Indapamide	114.1	115.6	1	1	Low Risk	0	Low	28.3675	2595.05	7.86136	Q1
72	>70	Female	1.54	92	121	168/60	168	60	1	6	2	2	44.66	0.85	6.39	192.03	80.43	301.5	29.09	145.12	214.6	9	Amlodipine, Carvedilol, Indapamide	68.4	69.9	17	17	Moderate Risk	1	Moderate	38.7924	15571.4	9.65319	Q4
60	51-60	Male	1.62	68	74	140/80	140	80	1	9	2	2	20.25	0.95	8.25	118.76	57.75	208.45	31.94	160	111.05	5.49	Perindopril/ Amlodipine, Spironolactone	86.7	86	12	12	Moderate Risk	1	Moderate	25.9107	8884	9.09201	Q4
62	61-70	Male	1.7	87.5	104	200/90	200	90	1	7	1	2	26.86	0.9	6.91	103.35	43.22	168.91	22.34	121.85	111.5	5.52	Metolazone, Telmisartan+Amlodipine	91.2	90.9	20	20	High Risk	1	High	30.2768	6793.14	8.82367	Q3
78	>70	Male	1.72	97	116	160/80	160	80	1	35	2	2	59.47	1.49	9.95	187.95	45.29	255.07	21.83	119.46	95.58	6.03	Amiloride+Hydrochlorothiazide, Losartan, Indapamide	44.3	48.5	30	≥30	High Risk	1	High	32.788	5708.99	8.6498	Q2
74	>70	Male	1.7	104	117	160/100	160	100	1	30	2	2	82.03	2.67	11.71	181.96	46.46	250.15	21.73	118.99	76.89	5.46	Torsemide, Furosemide, Spironolactone,Perindopril,Metoprolol	22.5	25	30	≥30	High Risk	1	High	35.9862	4574.57	8.42827	Q2
42	41-50	Female	1.72	88	107	170/90	170	90	1	8	2	2	47.76	0.71	7.28	100.99	53.54	167.45	12.92	64.6	107.12	5.61	Atorvastatin, Perindopril,Metformin	105	96	1	1	Low Risk	0	Low	29.7458	3459.98	8.14902	Q1
42	41-50	Male	1.78	113	119	170/100	170	100	1	9	1	1	42.96	1.7	7.63	63.72	40.81	141.38	36.85	242.06	89.5	9.16	Lisinopril, Spironolactone,Perindopril/ Amlodipine	48.7	47.2	5	5	Low Risk	0	Low	35.6647	10832.2	9.29028	Q4
60	51-60	Male	1.68	80	99	154/80	154	80	1	11	1	2	40.48	1.05	7.26	72.51	32.81	141.3	35.98	195.29	78.95	6.03	Telmisartan+Amlodipine, Nattoenzym	76.8	76.6	16	16	Moderate Risk	1	Moderate	28.3447	7709.07	8.95015	Q3
38	<40	Male	1.91	155	134	130/90	130	90	1	9	2	2	19.27	0.7	8.54	230.94	67.4	326.94	30.52	158.62	78.56	7	Lisinopril, Telmisartan+ Hydrochlorothiazide, Spironolactone, Clinidipine	119.7	134.1	4	4	Low Risk	0	Low	42.4879	6230.59	8.73723	Q3
41	41-50	Female	1.59	55	80	180/94	180	94	1	3	2	2	25.28	0.84	3.06	109.79	61.25	187.92	16.88	94.4	107.44	5.31	Telmisartan+Hydrochlorothiazide	86.3	79.4	1	<1	Low Risk	0	Low	21.7555	5071.17	8.53133	Q2
60	51-60	Male	1.8	101	95	230/110	230	110	1	8	2	2	27.5	1.1	7.95	147.73	62.33	228.57	18.51	108.53	75.15	4.1	Rosuvastatin, Metoprolol, Metolazone	72.6	72.6	12	12	Moderate Risk	1	Moderate	31.1728	4078.01	8.31337	Q1
35	<40	Female	1.69	68	87	112/65	112	65	2	4	2	2	20.47	1.1	3.81	94.17	49.27	156.28	12.84	59.21	90.34	6.2	None	65	60.1	1	<1	Low Risk	0	Low	23.8087	2674.52	7.89152	Q1
42	41-50	Male	1.78	113	119	170/100	170	100	1	9	1	1	42.96	1.7	7.63	63.72	40.81	141.38	36.85	242.06	89.5	9.16	Lisinopril, Spironolactone,Perindopril/ Amlodipine	48.7	47.2	5	5	Low Risk	0	Low	35.6647	10832.2	9.29028	Q4
60	51-60	Male	1.68	80	99	154/80	154	80	1	11	1	2	40.48	1.05	7.26	72.51	32.81	141.3	35.98	195.29	78.95	6.03	Telmisartan+Amlodipine, Nattoenzym	76.8	76.6	16	16	Moderate Risk	1	Moderate	28.3447	7709.07	8.95015	Q3
38	<40	Male	1.91	155	134	130/90	130	90	1	9	2	2	19.27	0.7	8.54	230.94	67.4	326.94	30.52	158.62	78.56	7	Lisinopril, Telmisartan+ Hydrochlorothiazide, Spironolactone, Clinidipine	119.7	134.1	4	4	Low Risk	0	Low	42.4879	6230.59	8.73723	Q3
41	41-50	Female	1.59	55	80	180/94	180	94	1	3	2	2	25.28	0.84	3.06	109.79	61.25	187.92	16.88	94.4	107.44	5.31	Telmisartan+Hydrochlorothiazide	86.3	79.4	1	<1	Low Risk	0	Low	21.7555	5071.17	8.53133	Q2
60	51-60	Male	1.8	101	95	230/110	230	110	1	8	2	2	27.5	1.1	7.95	147.73	62.33	228.57	18.51	108.53	75.15	4.1	Rosuvastatin, Metoprolol, Metolazone	72.6	72.6	12	12	Moderate Risk	1	Moderate	31.1728	4078.01	8.31337	Q1
35	<40	Female	1.69	68	87	112/65	112	65	2	4	2	2	20.47	1.1	3.81	94.17	49.27	156.28	12.84	59.21	90.34	6.2	None	65	60.1	1	<1	Low Risk	0	Low	23.8087	2674.52	7.89152	Q1
70	61-70	Female	1.52	88	110	160/100	160	100	1	3	2	2	17.29	0.78	8.36	184.22	87.01	300	28.77	138.91	192.4	7.81	Metolazone, Rosuvastatin	77	77.6	17	17	Moderate Risk	1	Moderate	38.0886	13363.1	9.50026	Q4
54	51-60	Male	1.79	115	123	130/86	130	86	2	2	2	2	32.02	0.96	5.56	111.93	46.53	192.03	33.57	178.52	95.07	9	Clopidogrel, Losartan, Irbesartan+Amlodipine	89.2	86.8	8	8	Low Risk	0	Low	35.8915	8485.95	9.04617	Q3
41	41-50	Male	1.72	78.5	96	110/80	110	80	2	1	2	2	27.09	0.9	6.12	55.18	43.73	127.61	28.7	150.39	86.41	6.79	None	105.7	98.8	1	1	Low Risk	0	Low	26.5346	6497.6	8.77919	Q3
73	>70	Female	1.55	114.5	137	158/100	158	100	1	20	2	2	25.21	0.85	6.98	71.54	37.21	132.49	23.64	128.39	85.2	5.85	Telmisartan, Spironolactone, Enoxaparin, Esomeprazole	68	69.7	14	14	Low Risk	0	Low	47.6587	5469.41	8.60693	Q2
60	51-60	Male	1.67	82	107	116/70	116	70	2	8	2	2	40.59	1.37	12.79	108.11	44.08	165.7	13.51	57.98	149.83	6.87	Carvedilol, Torsemide	55.7	56.3	10	10	Moderate Risk	1	Moderate	29.4023	4343.57	8.37645	Q2
52	51-60	Male	1.76	81.5	94	150/90	150	90	1	9	2	2	28.86	1.1	6.32	86.68	45	145.9	14.22	65.12	98.51	7.6	Telmisartan, Lisinopril	76.8	74.7	5	5	Low Risk	0	Low	26.3107	3207.49	8.07324	Q1
51	51-60	Female	1.67	88	108	140/80	140	80	1	7	2	2	10.72	0.5	7.62	146.18	49.04	215.57	20.35	111.78	257.7	10	Bendroflumethiazide	112.1	138.3	4	4	Low Risk	0	Low	31.5537	14402.9	9.57518	Q4
49	41-50	Male	1.8	110	114	122/78	122	78	2	5	2	2	48.16	1.18	9.59	128.49	58.53	219.3	36.28	191.22	90.9	4.79	Perindopril,Paroxetine	72	69.7	4	4	Low Risk	0	Low	33.9506	8690.95	9.07004	Q4
43	41-50	Male	1.73	94.5	110	152/94	152	94	1	11	2	2	39.41	1.3	11.01	87.16	60.96	174.53	26.41	140.57	93.89	4.5	Telmisartan+Amlodipine	66.8	64	1	1	Low Risk	0	Low	31.5747	6599.06	8.79468	Q3
43	41-50	Female	1.59	84	95	160/90	160	90	1	27	1	2	33.77	1.24	3.71	110.64	48.2	179.56	20.72	113.67	99.51	5.18	Lorazepam, Rosuvastatin	53.2	50.2	1	1	Low Risk	0	Low	33.2265	5655.65	8.64041	Q2
49	41-50	Male	1.81	79	94	130/80	130	80	2	7	2	2	21.5	0.88	5.9	156.92	50.68	228.69	21.09	95.34	94.3	4.9	Perindopril,Bisoprolol,Enalapril,Telmisartan+Amlodipine	100.9	97.8	6	6	Low Risk	0	Low	24.114	4495.28	8.41078	Q2
50	41-50	Male	1.54	66	83	190/90	190	90	1	15	2	2	36.96	1	3.93	119.67	54.12	189.17	15.38	76.92	87.06	6.9	Irbesartan+Amlodipine, Metolazone	87.4	84.1	8	8	Low Risk	0	Low	27.8293	3348.33	8.11622	Q1
51	51-60	Female	1.67	88	108	140/80	140	80	1	7	2	2	10.72	0.5	7.62	146.18	49.04	215.57	20.35	111.78	257.7	10	Bendroflumethiazide	112.1	138.3	4	4	Low Risk	0	Low	31.5537	14402.9	9.57518	Q4
49	41-50	Male	1.8	110	114	122/78	122	78	2	5	2	2	48.16	1.18	9.59	128.49	58.53	219.3	36.28	191.22	90.9	4.79	Perindopril,Paroxetine	72	69.7	4	4	Low Risk	0	Low	33.9506	8690.95	9.07004	Q4
43	41-50	Male	1.73	94.5	110	152/94	152	94	1	11	2	2	39.41	1.3	11.01	87.16	60.96	174.53	26.41	140.57	93.89	4.5	Telmisartan+Amlodipine	66.8	64	1	1	Low Risk	0	Low	31.5747	6599.06	8.79468	Q3
43	41-50	Female	1.59	84	95	160/90	160	90	1	27	1	2	33.77	1.24	3.71	110.64	48.2	179.56	20.72	113.67	99.51	5.18	Lorazepam, Rosuvastatin	53.2	50.2	1	1	Low Risk	0	Low	33.2265	5655.65	8.64041	Q2
49	41-50	Male	1.81	79	94	130/80	130	80	2	7	2	2	21.5	0.88	5.9	156.92	50.68	228.69	21.09	95.34	94.3	4.9	Perindopril,Bisoprolol,Enalapril,Telmisartan+Amlodipine	100.9	97.8	6	6	Low Risk	0	Low	24.114	4495.28	8.41078	Q2
50	41-50	Male	1.54	66	83	190/90	190	90	1	15	2	2	36.96	1	3.93	119.67	54.12	189.17	15.38	76.92	87.06	6.9	Irbesartan+Amlodipine, Metolazone	87.4	84.1	8	8	Low Risk	0	Low	27.8293	3348.33	8.11622	Q1
71	>70	Female	1.6	84	112	120/60	120	60	2	5	2	2	49.02	0.93	10	134.67	42.71	231.4	54.02	297.01	96.14	6.21	Indapamide, Torsemide	61.8	63.2	8	8	Low Risk	0	Low	32.8125	14277.3	9.56642	Q4
49	41-50	Male	1.8	110	114	122/78	122	78	2	5	2	2	48.16	1.18	9.59	128.49	58.53	219.3	36.28	191.22	90.9	4.79	Perindopril,Paroxetine	72	69.7	4	4	Low Risk	0	Low	33.9506	8690.95	9.07004	Q4
67	61-70	Male	1.71	110	136	150/70	150	70	1	8	2	2	141.8	2.57	6.34	50.47	59.41	133.8	23.92	126.47	104.35	6.03	Amlodipine, Torsemide, Atorvastatin, Perindopril, Metformin	24.8	26.7	12	12	Moderate Risk	1	Moderate	37.6184	6598.57	8.79461	Q3
50	41-50	Female	1.7	81	96	160/96	160	96	1	3	1	2	27.04	0.59	5.68	110	49.89	172.17	12.28	71.02	159.26	7.3	Metoprolol, Perindopril	106.9	114.7	2	2	Low Risk	0	Low	28.0277	5655.32	8.64035	Q2
79	>70	Female	1.48	38	73	164/70	164	70	1	2	2	2	33.55	1.22	5.48	180.17	59.66	254.86	15.03	65.32	137.6	7.22	Perindopril, Rosuvastatin,Amitriptyline, Esomeprazole	42.1	45.2	22	22	High Risk	1	High	17.3484	4494.02	8.4105	Q2
50	41-50	Male	1.54	66	83	190/90	190	90	1	15	2	2	36.96	1	3.93	119.67	54.12	189.17	15.38	76.92	87.06	6.9	Irbesartan+Amlodipine, Metolazone	87.4	84.1	8	8	Low Risk	0	Low	27.8293	3348.33	8.11622	Q1
71	>70	Female	1.6	84	112	120/60	120	60	2	5	2	2	49.02	0.93	10	134.67	42.71	231.4	54.02	297.01	96.14	6.21	Indapamide, Torsemide	61.8	63.2	8	8	Low Risk	0	Low	32.8125	14277.3	9.56642	Q4
49	41-50	Male	1.8	110	114	122/78	122	78	2	5	2	2	48.16	1.18	9.59	128.49	58.53	219.3	36.28	191.22	90.9	4.79	Perindopril,Paroxetine	72	69.7	4	4	Low Risk	0	Low	33.9506	8690.95	9.07004	Q4
67	61-70	Male	1.71	110	136	150/70	150	70	1	8	2	2	141.8	2.57	6.34	50.47	59.41	133.8	23.92	126.47	104.35	6.03	Amlodipine, Torsemide, Atorvastatin, Perindopril, Metformin	24.8	26.7	12	12	Moderate Risk	1	Moderate	37.6184	6598.57	8.79461	Q3
50	41-50	Female	1.7	81	96	160/96	160	96	1	3	1	2	27.04	0.59	5.68	110	49.89	172.17	12.28	71.02	159.26	7.3	Metoprolol, Perindopril	106.9	114.7	2	2	Low Risk	0	Low	28.0277	5655.32	8.64035	Q2
79	>70	Female	1.48	38	73	164/70	164	70	1	2	2	2	33.55	1.22	5.48	180.17	59.66	254.86	15.03	65.32	137.6	7.22	Perindopril, Rosuvastatin,Amitriptyline, Esomeprazole	42.1	45.2	22	22	High Risk	1	High	17.3484	4494.02	8.4105	Q2
50	41-50	Male	1.54	66	83	190/90	190	90	1	15	2	2	36.96	1	3.93	119.67	54.12	189.17	15.38	76.92	87.06	6.9	Irbesartan+Amlodipine, Metolazone	87.4	84.1	8	8	Low Risk	0	Low	27.8293	3348.33	8.11622	Q1
82	>70	Male	1.59	65.5	95	174/88	174	88	1	27	2	2	29.11	1.5	8.84	126.41	33.5	186.29	26.38	141.94	203.8	8.7	Glibenclamide	42.7	47.6	30	≥30	High Risk	1	High	25.9088	14463.7	9.5794	Q4
45	41-50	Female	1.67	104.5	119	140/90	140	90	1	5	2	2	19.99	0.98	8.34	115.43	45.27	186.67	25.97	139.73	124.5	5.85	None	69.7	65.2	1	1	Low Risk	0	Low	37.47	8698.19	9.07087	Q4
43	41-50	Male	1.73	94.5	110	152/94	152	94	1	11	2	2	39.41	1.3	11.01	87.16	60.96	174.53	26.41	140.57	93.89	4.5	Telmisartan+Amlodipine	66.8	64	1	1	Low Risk	0	Low	31.5747	6599.06	8.79468	Q3
53	51-60	Female	1.7	130.5	128	152/86	152	86	1	23	1	2	39.26	1.1	7.66	143	93.8	254.6	17.8	90.2	125.6	5.8	Telmisartan+ Hydrochlorothiazide	57.3	55.2	3	3	Low Risk	0	Low	45.1557	5664.56	8.64198	Q2
34	<40	Female	1.65	76.8	91	150/100	150	100	1	7	2	2	21.7	0.8	6.67	136.24	76.49	230.52	17.79	98.95	91.33	7.9	Methyldopa	96.2	87.3	1	<1	Low Risk	0	Low	28.2094	4518.55	8.41595	Q2
51	51-60	Male	1.73	95	108	142/82	142	82	1	26	1	2	59.6	1.5	6.02	147.95	46.65	210	15.4	83.07	80.9	5.7	Rosuvastatin	53.1	52.4	10	10	Moderate Risk	1	Moderate	31.7418	3360.18	8.11975	Q1
40	<40	Male	1.69	84	95	140/85	140	85	1	5	2	2	26.67	1.1	6.8	76.57	69.99	180.92	34.36	181.62	126.24	5.5	Metoprolol, Trimetazidine	83.5	78.8	1	1	Low Risk	0	Low	29.4107	11463.9	9.34695	Q4
60	51-60	Male	1.72	117	127	150/80	150	80	1	10	1	2	21.26	0.94	5.43	92.08	85.9	215.94	37.96	207.48	77.38	5.67	Torsemide, Enoxaparin, Dexamethasone	87.8	87	10	10	Moderate Risk	1	Moderate	39.5484	8027.4	8.99062	Q3
47	41-50	Male	1.8	105	107	150/95	150	95	1	10	2	2	28.55	1.03	7.07	92.2	41.46	161.14	27.48	145.24	86.97	6	None	86.1	82.3	4	4	Low Risk	0	Low	32.4074	6315.76	8.7508	Q3
62	61-70	Male	1.72	91	109	133/84	133	84	2	10	2	2	32.39	0.95	7.03	132.87	37.01	191.72	21.84	119.12	87.24	6.48	None	85.4	85.4	16	16	Moderate Risk	1	Moderate	30.7599	5196.01	8.55565	Q2
71	>70	Female	1.57	64	91	120/60	120	60	2	25	2	2	41.02	0.83	5.7	100.11	69.68	190.21	20.42	112.4	74.71	10	Amlodipine, Perindopril, Nitrofurantoin	70.9	72	5	5	Low Risk	0	Low	25.9645	4198.7	8.34253	Q1
16	<40	Male	1.81	99.5	95	146/83	146	83	1	5	2	2	24.63	0.9	6.8	114.43	46.34	175.65	14.88	68.42	85.86	6.6	None	126	119.6	1	<1	Low Risk	0	Low	30.3715	2937.27	7.98524	Q1
82	>70	Male	1.59	65.5	95	174/88	174	88	1	27	2	2	29.11	1.5	8.84	126.41	33.5	186.29	26.38	141.94	203.8	8.7	Glibenclamide	42.7	47.6	30	≥30	High Risk	1	High	25.9088	14463.7	9.5794	Q4
45	41-50	Female	1.67	104.5	119	140/90	140	90	1	5	2	2	19.99	0.98	8.34	115.43	45.27	186.67	25.97	139.73	124.5	5.85	None	69.7	65.2	1	1	Low Risk	0	Low	37.47	8698.19	9.07087	Q4
43	41-50	Male	1.73	94.5	110	152/94	152	94	1	11	2	2	39.41	1.3	11.01	87.16	60.96	174.53	26.41	140.57	93.89	4.5	Telmisartan+Amlodipine	66.8	64	1	1	Low Risk	0	Low	31.5747	6599.06	8.79468	Q3
53	51-60	Female	1.7	130.5	128	152/86	152	86	1	23	1	2	39.26	1.1	7.66	143	93.8	254.6	17.8	90.2	125.6	5.8	Telmisartan+ Hydrochlorothiazide	57.3	55.2	3	3	Low Risk	0	Low	45.1557	5664.56	8.64198	Q2
34	<40	Female	1.65	76.8	91	150/100	150	100	1	7	2	2	21.7	0.8	6.67	136.24	76.49	230.52	17.79	98.95	91.33	7.9	Methyldopa	96.2	87.3	1	<1	Low Risk	0	Low	28.2094	4518.55	8.41595	Q2
51	51-60	Male	1.73	95	108	142/82	142	82	1	26	1	2	59.6	1.5	6.02	147.95	46.65	210	15.4	83.07	80.9	5.7	Rosuvastatin	53.1	52.4	10	10	Moderate Risk	1	Moderate	31.7418	3360.18	8.11975	Q1
60	51-60	Female	1.52	80	105	152/80	152	80	1	4	2	2	30.87	1.3	9.15	98.09	54.02	185.82	32.81	159.4	165.04	7.2	Domeperidone, Telmisartan, Metolazone	44.6	44.4	4	4	Low Risk	0	Low	34.626	13153.7	9.48446	Q4
59	51-60	Male	1.6	84	40	158/87	158	87	1	31	1	2	47.14	1.08	8.78	119.43	42.47	196.94	35.04	185.42	91.45	5.76	Telmisartan+Amlodipine, Metolazone,Cinnarizine	74.7	74.4	12	12	Moderate Risk	1	Moderate	32.8125	8478.33	9.04527	Q3
73	>70	Female	1.49	55	91	141/66	141	66	1	6	2	2	30.54	1	6.05	114.15	60.12	192.59	18.32	97.59	133.13	5.3	Tab Calcium/Magnesium/Zinc,Amiodarone,Telmisartan	55.8	57.8	8	8	Low Risk	0	Low	24.7737	6496.08	8.77895	Q3
50	41-50	Male	1.77	77	98	110/70	110	70	2	7	1	1	42.19	0.6	6.75	116.14	52.41	182.57	13.75	78.51	138.14	7.3	Telmisartan+ Hydrochlorothiazide	100.4	140.8	8	8	Low Risk	0	Low	24.5779	5422.69	8.59835	Q2
57	51-60	Male	1.5	96	109	186/111	186	111	1	15	2	2	15.48	1.3	6.94	131.86	56.73	201.56	18.3	96	90.3	6.3	Carvedilol, Amiodarone	60.6	60.5	16	16	Moderate Risk	1	Moderate	42.6667	4334.4	8.37434	Q2
46	41-50	Female	1.77	121	114	130/80	130	80	2	9	1	2	21.81	0.68	2.43	136.83	44.36	196.32	15.13	65.98	95.8	5.52	Candersartan	104.9	99	1	1	Low Risk	0	Low	38.6224	3160.44	8.05847	Q1
51	51-60	Male	1.76	105	118	118/82	118	82	2	7	1	2	32	1.5	9	207.26	46.69	286.69	32.74	173.87	159.94	7.2	Indapamide,Telmisartan+ Hydrochlorothiazide	53.1	52.4	10	10	Moderate Risk	1	Moderate	33.8972	13904.4	9.53996	Q4
63	61-70	Female	1.67	93	117	177/80	177	80	1	7	2	2	30.91	0.9	10.15	106	65.3	187.4	16.1	80.1	214.8	6.7	Telmisartan+ Hydrochlorothiazide, Atorvastatin	68	67.2	4	4	Low Risk	0	Low	33.3465	8602.74	9.05984	Q4
39	<40	Male	1.76	115	116	110/70	110	70	2	10	2	2	32.01	1.22	7.37	72.05	48.48	152.05	31.52	162.6	80.61	5.85	Metformin, Atorvastatin, Bumetanide	74.2	70.3	1	<1	Low Risk	0	Low	37.1255	6553.59	8.78777	Q3
79	>70	Male	1.65	86	113	200/92	200	92	1	40	2	2	39.15	1.4	8.6	101.88	39.02	160.97	20.07	106.33	104.85	8	Metolazone, Telmisartan	47.4	52	30	≥30	High Risk	1	High	31.5886	5574.35	8.62593	Q2
55	51-60	Male	1.74	96.5	106	140/80	140	80	1	6	2	2	49.58	1.11	6.45	114.75	69.89	201.32	16.68	93.49	94.17	4.68	Metolazone, Irbesartan+Amlodipine	74.4	73.1	10	10	Moderate Risk	1	Moderate	31.8734	4401.98	8.38981	Q2
48	41-50	Male	1.84	96	100	160/100	160	100	1	18	1	2	53.82	1.4	7.82	110.73	41.25	167.18	15.2	70	93.69	6.1	Telmisartan+ Hydrochlorothiazide, Amlodipine	59	57.5	6	6	Low Risk	0	Low	28.3554	3279.15	8.09534	Q1
70	61-70	Female	1.52	88	110	160/100	160	100	1	3	2	2	17.29	0.78	8.36	184.22	87.01	300	28.77	138.91	192.4	7.81	Metolazone, Rosuvastatin	77	77.6	17	17	Moderate Risk	1	Moderate	38.0886	13363.1	9.50026	Q4
54	51-60	Male	1.79	115	123	130/86	130	86	2	2	2	2	32.02	0.96	5.56	111.93	46.53	192.03	33.57	178.52	95.07	9	Clopidogrel, Losartan, Irbesartan+Amlodipine	89.2	86.8	8	8	Low Risk	0	Low	35.8915	8485.95	9.04617	Q3
41	41-50	Male	1.72	78.5	96	110/80	110	80	2	1	2	2	27.09	0.9	6.12	55.18	43.73	127.61	28.7	150.39	86.41	6.79	None	105.7	98.8	1	1	Low Risk	0	Low	26.5346	6497.6	8.77919	Q3
73	>70	Female	1.55	114.5	137	158/100	158	100	1	20	2	2	25.21	0.85	6.98	71.54	37.21	132.49	23.64	128.39	85.2	5.85	Telmisartan, Spironolactone, Enoxaparin, Esomeprazole	68	69.7	14	14	Low Risk	0	Low	47.6587	5469.41	8.60693	Q2
60	51-60	Male	1.67	82	107	116/70	116	70	2	8	2	2	40.59	1.37	12.79	108.11	44.08	165.7	13.51	57.98	149.83	6.87	Carvedilol, Torsemide	55.7	56.3	10	10	Moderate Risk	1	Moderate	29.4023	4343.57	8.37645	Q2
52	51-60	Male	1.76	81.5	94	150/90	150	90	1	9	2	2	28.86	1.1	6.32	86.68	45	145.9	14.22	65.12	98.51	7.6	Telmisartan, Lisinopril	76.8	74.7	5	5	Low Risk	0	Low	26.3107	3207.49	8.07324	Q1
58	51-60	Male	1.75	88.5	106	133/79	133	79	2	22	1	2	62.71	2.3	6.84	101.48	56.72	189.43	31.23	169.62	166.8	7.2	Perindopril, Aspirin, Amlodipine, Amiloride+ Hydrochlorothiazide	30.2	31.2	10	10	Moderate Risk	1	Moderate	28.898	14146.3	9.55721	Q4
69	61-70	Male	1.71	77	96	130/70	130	70	2	5	2	2	45.64	1.09	8.03	181.56	45.46	264.22	37.2	185.98	93.26	6.9	Lisinopril, Amlodipine,Carvedilol, Valsartan+Hydrochlorothiazide	68.9	71.3	25	25	High Risk	1	High	26.3329	8672.25	9.06788	Q4
60	51-60	Female	1.55	105.5	128	174/97	174	97	1	28	2	2	30.28	1	9.83	131.23	37.09	185.45	17.13	91.66	143.55	9.4	Metoprolol, Telmisaratan+Amlodipine	61.2	60.1	8	8	Low Risk	0	Low	43.9126	6578.9	8.79162	Q3
36	<40	Male	1.74	79	92	170/100	170	100	1	6	1	2	27.19	1	8.45	209.75	58.17	294.32	26.4	148	76.19	7	Indapamide, Perindopril	96.4	89.9	6	6	Low Risk	0	Low	26.0933	5638.06	8.6373	Q2
34	<40	Female	1.66	73	89	123/84	123	84	2	5	2	2	31.42	1.3	6.76	113.31	57.13	186.71	16.27	81.33	109.53	6.07	Perindopril, Metolazone	53.5	49.8	1	<1	Low Risk	0	Low	26.4915	4454.04	8.40157	Q2
51	51-60	Male	1.74	97.2	114	180/110	180	110	1	30	1	2	29.81	1.29	11.77	125.61	47.09	189.54	17.9	84.19	79.22	5.7	Metolazone, Perindopril,Nifedipine, Glimepiride,Allupurniol	63.8	62.4	10	10	Moderate Risk	1	Moderate	32.1046	3334.77	8.11216	Q1
44	41-50	Female	1.64	85	97	150/90	150	90	1	14	2	2	22.87	0.9	9.68	191.6	91.73	315.68	32.05	177.51	160.2	6.4	Telmisartan+ Amlodipine, Metformin	77.8	72.3	2	2	Low Risk	0	Low	31.6032	14218.6	9.5623	Q4
45	41-50	Male	1.8	80.5	#NULL!	140/85	140	85	1	2	2	2	30.48	1.02	6.71	157.27	43.86	232.19	31.06	153.22	113.2	5	Perindopril, Metolazone	88.4	83.9	8	8	Low Risk	0	Low	24.8457	8672.25	9.06788	Q4
63	61-70	Female	1.62	71.5	98	193/73	193	73	1	14	2	2	27.14	0.85	3.45	136.73	37.2	195.4	21.47	118.52	111.2	8.91	Metolazone,Amitriptyline	72.9	71.8	8	8	Low Risk	0	Low	27.2443	6589.71	8.79326	Q3
79	>70	Male	1.7	69	89	170/110	170	110	1	40	2	2	36.15	1.07	6.38	93.52	47.47	166.47	25.48	137.39	82.3	5.4	Telmisartan+Hydrochlorothiazide, Amlodipine, Bisoprolol	65.7	70.9	30	≥30	High Risk	1	High	23.8754	5653.6	8.64005	Q2
48	41-50	Female	1.49	85	99	160/96	160	96	1	5	2	2	19.04	0.8	5.63	108.26	48.19	178.31	21.86	119.38	75.28	5.31	None	87.2	81.4	1	1	Low Risk	0	Low	38.2866	4493.46	8.41038	Q2
51	51-60	Female	1.65	85	101	180/100	180	100	1	6	2	2	29.76	1.3	9.04	190.23	44.83	249.11	14.05	78.01	85.8	6.2	Tab Calcium/Magnesium/Zinc	47.5	45.9	6	6	Low Risk	0	Low	31.2213	3346.63	8.11571	Q1
60	51-60	Female	1.58	133	144	161/91	161	91	1	5	2	2	35.87	1.2	6.35	172.72	42.79	244.73	29.22	151.17	183.14	7.6	Lorazepam, Atorvastatin	49.1	48.7	11	11	Moderate Risk	1	Moderate	53.2767	13842.6	9.53551	Q4
47	41-50	Male	1.76	89	98	144/76	144	76	1	6	2	2	49.67	1.53	9.35	156.3	44.84	240.55	36.41	192.05	89.4	5.31	Lisinopril, Metolazone	53.4	52.1	10	10	Moderate Risk	1	Moderate	28.7319	8584.64	9.05773	Q4
46	41-50	Female	1.66	78	95	206/108	206	108	1	8	1	2	15.26	1.3	5.48	107.63	46.3	176.22	21.59	112.97	116	4.81	Irbesartan+ Amlodipine, Metolazone	49.2	46.9	2	2	Low Risk	0	Low	28.306	6552.26	8.78757	Q3
79	>70	Male	1.65	86	113	200/92	200	92	1	40	2	2	39.15	1.4	8.6	101.88	39.02	160.97	20.07	106.33	104.85	8	Metolazone, Telmisartan	47.4	52	30	≥30	High Risk	1	High	31.5886	5574.35	8.62593	Q2
55	51-60	Male	1.74	96.5	106	140/80	140	80	1	6	2	2	49.58	1.11	6.45	114.75	69.89	201.32	16.68	93.49	94.17	4.68	Metolazone, Irbesartan+Amlodipine	74.4	73.1	10	10	Moderate Risk	1	Moderate	31.8734	4401.98	8.38981	Q2
60	51-60	Female	1.66	81	100	150/80	150	80	1	5	2	2	16.7	0.7	6.57	152.65	49.57	212.53	10.31	56.54	115.5	6.1	Rosuvastatin, Propranalol	94.2	90.7	5	5	Low Risk	0	Low	29.3947	3265.18	8.09107	Q1
60	51-60	Female	1.58	133	144	161/91	161	91	1	5	2	2	35.87	1.2	6.35	172.72	42.79	244.73	29.22	151.17	183.14	7.6	Lorazepam, Atorvastatin	49.1	48.7	11	11	Moderate Risk	1	Moderate	53.2767	13842.6	9.53551	Q4
47	41-50	Male	1.76	89	98	144/76	144	76	1	6	2	2	49.67	1.53	9.35	156.3	44.84	240.55	36.41	192.05	89.4	5.31	Lisinopril, Metolazone	53.4	52.1	10	10	Moderate Risk	1	Moderate	28.7319	8584.64	9.05773	Q4
46	41-50	Female	1.66	78	95	206/108	206	108	1	8	1	2	15.26	1.3	5.48	107.63	46.3	176.22	21.59	112.97	116	4.81	Irbesartan+ Amlodipine, Metolazone	49.2	46.9	2	2	Low Risk	0	Low	28.306	6552.26	8.78757	Q3
79	>70	Male	1.65	86	113	200/92	200	92	1	40	2	2	39.15	1.4	8.6	101.88	39.02	160.97	20.07	106.33	104.85	8	Metolazone, Telmisartan	47.4	52	30	≥30	High Risk	1	High	31.5886	5574.35	8.62593	Q2
55	51-60	Male	1.74	96.5	106	140/80	140	80	1	6	2	2	49.58	1.11	6.45	114.75	69.89	201.32	16.68	93.49	94.17	4.68	Metolazone, Irbesartan+Amlodipine	74.4	73.1	10	10	Moderate Risk	1	Moderate	31.8734	4401.98	8.38981	Q2
60	51-60	Female	1.66	81	100	150/80	150	80	1	5	2	2	16.7	0.7	6.57	152.65	49.57	212.53	10.31	56.54	115.5	6.1	Rosuvastatin, Propranalol	94.2	90.7	5	5	Low Risk	0	Low	29.3947	3265.18	8.09107	Q1
53	51-60	Female	1.46	73	101	150/100	150	100	1	2	1	2	26.7	1.5	4.96	180	100	250.08	15.9	230.56	136.58	7.98	Torsemide, Candersartan,Spironolactone, Bisoprolol	39.4	38.6	3	3	Low Risk	0	Low	34.2466	15744.9	9.66427	Q4
70	61-70	Male	1.73	159	143	170/100	170	100	1	30	2	2	53.17	1.2	8.32	82.23	59.89	162.35	20.23	111.61	159.87	5.58	Bumentanide, Irbesartan/Amlodipine, Clopidogrel, Atorvastatin	60.9	63.6	16	16	Moderate Risk	1	Moderate	53.1257	8921.55	9.09622	Q4
62	61-70	Male	1.7	87.5	104	200/90	200	90	1	7	1	2	26.86	0.9	6.91	103.35	43.22	168.91	22.34	121.85	111.5	5.52	Metolazone, Telmisartan+Amlodipine	91.2	90.9	20	20	High Risk	1	High	30.2768	6793.14	8.82367	Q3
40	<40	Female	1.65	118.5	139	150/90	150	90	1	9	2	2	28.53	1	6.02	124.59	59.82	205.54	21.13	115.7	98.79	5.7	Telmisartan+ Hydrochlorothiazide, Propranalol	70.4	65.3	1	1	Low Risk	0	Low	43.5262	5715	8.65085	Q2
82	>70	Female	1.56	55.8	93	136/80	136	80	2	44	2	2	23.93	0.78	6.67	110.17	67.36	198.08	17.55	77.78	118.41	4.95	Losartan,Furosemide, Carvedilol, Spironolactone	70.8	75.2	11	11	Moderate Risk	1	Moderate	22.929	4604.96	8.43489	Q2
54	51-60	Female	1.58	74.8	105	180/70	180	70	1	5	2	2	32.56	0.7	7.02	133.65	40.36	189.09	15.08	69.44	99.99	8	Losartan, Atenolol, Amlodipine, Simvastatin, Clopidrogrel	98.2	92.7	3	3	Low Risk	0	Low	29.9631	3471.65	8.15239	Q1
79	>70	Female	1.66	80	106	191/102	191	102	1	6	2	2	60.91	1.5	8.1	202.41	64.12	326.35	59.82	314.29	164.1	8	Furosemide, Telmisartan, Prednisolone	32.8	35.6	27	27	High Risk	1	High	29.0318	25787.5	10.1576	Q4
60	51-60	Female	1.66	75	99	180/120	180	120	1	28	2	2	44.38	0.7	6.1	180.63	40.45	253.44	32.38	166.53	120	5	Metolazone, Irbesartan+Amlodipine	94.2	90.7	11	11	Moderate Risk	1	Moderate	27.2173	9991.8	9.20952	Q4
45	41-50	Female	1.63	99	109	148/102	148	102	1	16	2	2	35.4	0.83	6.13	99.4	40.66	167.65	27.59	147.64	101.4	5.3	Perindopril, Amlodipine	85.2	79	1	1	Low Risk	0	Low	37.2615	7485.35	8.9207	Q3
68	61-70	Female	1.64	86	118	150/80	150	80	1	6	2	2	36.25	0.78	5.67	144.72	70.77	263.52	21.63	118.48	102.94	5.04	Candersartan	78.1	78.1	8	8	Low Risk	0	Low	31.975	6098.17	8.71574	Q3
65	61-70	Male	1.68	73.5	98	120/70	120	70	2	5	1	1	17.98	0.6	5.69	193.55	44.07	223.26	25.64	123.19	80.29	4.96	Amlodipine, Candersartan, Indapamide, Lorazepam	105.5	143.7	20	20	High Risk	1	High	26.0417	4945.46	8.50623	Q2
58	51-60	Female	1.69	88	105	124/80	124	80	2	1	2	2	26.67	0.84	6.6	189.09	58.58	267.24	19.57	87.56	88.4	5.22	Propranalol, Amitriptyline, Atorvastatin	76.6	74	4	4	Low Risk	0	Low	30.8112	3870.15	8.26105	Q1
77	>70	Male	1.71	53	86	168/100	168	100	1	6	2	2	44.64	1.1	5.63	149.45	52.3	214.86	13.11	55.87	75.87	5.4	Rosuvastatin	64.4	69	25	25	High Risk	1	High	18.1252	2119.43	7.6589	Q1
77	>70	Male	1.63	77	108	130/70	130	70	2	5	2	2	36.27	1	7.28	133.27	37.37	207.08	36.27	181.45	169.83	9.26	Valsartan, Metformin	72.3	77	30	≥30	High Risk	1	High	28.9811	15407.8	9.64263	Q4
53	51-60	Male	1.74	84.5	96	240/142	240	142	1	24	1	2	63.06	1.65	6.78	145.04	41.31	218.69	32.34	161.72	109.8	6	Valsartan+Amlodipine, Metolazone	46.7	46.6	12	12	Moderate Risk	1	Moderate	27.9099	8878.43	9.09138	Q4
36	<40	Female	1.67	69	84	123/86	123	86	2	1	2	2	20.32	0.82	4.84	112.254	63.58	198.86	23.04	125.2	108.28	6.3	None	92.1	83.8	1	<1	Low Risk	0	Low	24.7409	6778.33	8.82149	Q3
78	>70	Male	1.72	97	116	160/80	160	80	1	35	2	2	59.47	1.49	9.95	187.95	45.29	255.07	21.83	119.46	95.58	6.03	Amiloride+Hydrochlorothiazide, Losartan, Indapamide	44.3	48.5	30	≥30	High Risk	1	High	32.788	5708.99	8.6498	Q2
45	41-50	Male	1.83	128.5	100	160/100	160	100	1	15	1	1	33.63	0.65	6.14	125.15	30.1	173.55	18.3	101.86	89.8	5.4	Furosemide, Torsemide, Perindopril, Metoprolol, Methyl dopa, Spironolactone	117.5	141.2	25	25	High Risk	1	High	38.3708	4573.51	8.42804	Q2
48	41-50	Female	1.68	92.2	110	168/94	168	94	1	16	2	2	41.23	1.14	3.6	136.23	48.06	198	13.71	68.73	100.67	6.7	Amlodipine, Valsartan	56.8	54.1	2	2	Low Risk	0	Low	32.6672	3459.52	8.14889	Q1
67	61-70	Male	1.79	92	103	160/90	160	90	1	19	1	1	50.2	2.2	8.84	85.04	48.07	166.36	33.25	176.09	152.92	8.92	Telmisartan, Indapamide	29.9	31.9	30	≥30	High Risk	1	High	28.7132	13463.8	9.50776	Q4
70	61-70	Female	1.57	85	109	196/80	196	80	1	3	2	2	45.24	1.32	6.77	143.43	45.79	218.33	29.99	152.34	111.8	5.9	Perindopril, Metolazone	40.8	42.3	17	17	Moderate Risk	1	Moderate	34.4842	8515.81	9.04968	Q3
18	<40	Male	1.91	90.5	80	140/100	140	100	1	9	2	2	35.55	1.13	11.73	127.72	43.38	193.94	22.84	124	105.09	4.95	Telmisartan+ Hydrochlorothiazide,Lorazepam	94.4	89.8	1	<1	Low Risk	0	Low	24.8074	6515.58	8.78195	Q3
36	<40	Male	1.66	92	104	194/121	194	121	1	6	1	2	29.47	1.1	8.04	169.31	42.86	237.14	24.97	124.87	88.39	4.5	Metolazone, Perindopril	85.9	80.5	4	4	Low Risk	0	Low	33.3866	5518.63	8.61588	Q2
62	61-70	Female	1.63	109	107	280/130	280	130	1	9	2	2	48.83	1.5	8.3	188.34	56.52	260.75	15.89	89.49	97.94	#NULL!	Metoprolol, Methyl dopa, Rosuvastatin,Amiloride+hydrochlorothiazide	37	37.4	8	8	Low Risk	0	Low	41.0253	4382.33	8.38533	Q2
56	51-60	Male	1.73	84	108	138/80	138	80	2	3	1	2	33.8	1.27	6.29	88.43	60.67	160.33	11.23	66.3	97.46	4.12	Neurovite,Amitriptylline	62.7	62.4	8	8	Low Risk	0	Low	28.0664	3230.8	8.08048	Q1
84	>70	Female	1.66	62	100	178/70	178	70	1	23	2	2	39.29	1.4	8.85	108.01	74.14	217.72	35.57	187.8	126.8	8.7	Perindopril, Indapamide, Atorvastatin	34.4	38.1	17	17	Moderate Risk	1	Moderate	22.4996	11906.5	9.38484	Q4
70	61-70	Female	1.64	95	120	220/90	220	90	1	29	2	2	90.7	1.6	11.09	128.55	40.37	186.76	17.84	97.64	166.16	8.8	Methyldopa, Metolazone, Lisinopril	32.3	33.9	17	17	Moderate Risk	1	Moderate	35.3212	8111.93	9.00109	Q3
33	<40	Female	1.66	83.5	98	156/98	156	98	1	2	2	2	53.35	1.04	5.78	190.13	47.58	263.08	25.37	126.65	100.6	5.8	Metolazone, Perindopril, Rosuvastatin	70.5	64.9	1	1	Low Risk	0	Low	30.3019	6370.49	8.75943	Q3
58	51-60	Female	1.58	82.5	113	140/94	140	94	1	20	2	2	29.43	0.92	5.98	76.56	27.75	131.79	27.48	142	73.84	5.67	Telmisartan+Hydrochlorothiazide	68.6	66.6	3	3	Low Risk	0	Low	33.0476	5242.64	8.56458	Q2
60	51-60	Male	1.65	67	89	172/96	172	96	1	22	1	2	28.13	1.28	5.78	130.71	49.33	195.87	15.83	69.01	122.81	6.03	Candersartan, Metolazone, Bisoprolol	60.4	60.9	20	20	High Risk	1	High	24.6097	4237.56	8.35174	Q1
63	61-70	Female	1.63	106	122	170/100	170	100	1	15	2	2	36.48	1.22	5.82	126.57	43.54	188.57	15.46	67.28	89.3	6.3	Irbesartan+Amlodipine,Metolazone	47.1	47.3	6	6	Low Risk	0	Low	39.8961	3004.05	8.00772	Q1
68	61-70	Female	1.57	70	114	178/90	178	90	1	12	2	2	17.52	1.21	5	171.08	47.26	251.99	33.65	178.08	135.62	6.91	Telmisartan+Hydrochlorothiazide, Rosuvastatin	45.9	47	17	17	Moderate Risk	1	Moderate	28.3987	12075.6	9.39894	Q4
37	<40	Male	1.66	80.5	97	144/89	144	89	1	6	1	2	20.58	1.11	6.96	131.27	52.78	222.8	38.75	193.75	84.62	5.76	Propranalol, Domperidone	84.4	79.2	2	2	Low Risk	0	Low	29.2132	8197.56	9.01159	Q3
61	61-70	Female	1.58	73.5	102	140/80	140	80	1	8	2	2	25.2	0.7	8.04	140.07	47.82	211.74	23.85	129.1	99.1	8.4	Rosuvastatin	93.5	90.4	6	6	Low Risk	0	Low	29.4424	6396.9	8.76357	Q3
61	61-70	Female	1.56	88	110	149/73	149	73	1	8	2	2	33.39	0.5	6.1	117.17	35.45	168.4	15.78	88.89	119.66	6.4	None	104.5	133.3	4	4	Low Risk	0	Low	36.1604	5318.29	8.57891	Q2
46	41-50	Female	1.63	106	118	143/80	143	80	1	1	1	2	37.26	1.19	7.77	113.43	52.1	185.31	19.78	109.38	78.3	5.9	Torsemide, Telmisartan, Enoxaparin, Amiodarone, Bisoprolol	54.7	51.9	1	1	Low Risk	0	Low	39.8961	4282.23	8.36223	Q1
76	>70	Female	1.53	58.5	94	134/96	134	96	1	7	2	2	39.48	0.8	5.74	159.01	41.47	217.06	16.58	92.86	66.38	6.2	Furosemide, Spironolactone	71.6	74.1	17	17	Moderate Risk	1	Moderate	24.9904	3082.02	8.03334	Q1
59	51-60	Male	1.68	78	96	154/75	154	75	1	6	2	2	45.2	1.5	8.06	76.28	32.82	130.74	21.64	118.22	247.95	8.34	Atorvastatin, Carvedilol	50.2	50.9	10	10	Moderate Risk	1	Moderate	27.6361	14656.3	9.59263	Q4
62	61-70	Male	1.75	97.5	109	130/80	130	80	2	16	1	2	28.47	0.66	7.03	158.93	41.44	236.17	35.8	190.19	91.78	6.3	Rosuvastatin, Bisoprolol	103.6	130	16	16	Moderate Risk	1	Moderate	31.8367	8727.82	9.07427	Q4
69	61-70	Male	1.76	83	100	140/70	140	70	1	14	1	2	27.89	1.13	6.3	128.04	42.48	193.68	23.16	115.78	114.23	5.5	Carvedilol	66	68.4	20	20	High Risk	1	High	26.7949	6612.77	8.79676	Q3
40	<40	Female	1.75	132.5	125	180/120	180	120	1	9	2	2	24.22	1.2	6.78	147.51	50.9	220.65	22.24	121.3	93.5	6.47	Spironolactone	56.5	52.9	1	1	Low Risk	0	Low	43.2653	5670.77	8.64308	Q2
70	61-70	Female	1.56	58.5	96	153/110	153	110	1	44	2	2	24.92	1	4.97	121.4	51.8	189.07	15.87	79.35	114.68	6	Torsemide, Spironolactone, Telmisartan	57	58.3	11	11	Moderate Risk	1	Moderate	24.0385	4549.93	8.42287	Q2
40	<40	Female	1.65	86.2	103	154/94	154	94	1	6	2	2	32.72	0.6	7.6	124.36	54.54	194.54	15.64	72.22	93.06	9.1	Telmisartan+ Hydrochlorothiazide,Amitriptyline,Propranalol	114	117.7	1	<1	Low Risk	0	Low	31.6621	3360.4	8.11981	Q1
52	51-60	Female	1.6	75.5	106	125/90	125	90	1	7	2	2	24.87	1.3	6.32	171.13	41.88	252.55	39.37	219.85	166.89	10.3	Insulin, Telmisartan+ Hydrochlorothiazide	47.1	45.7	3	3	Low Risk	0	Low	29.4922	18345.4	9.81713	Q4
41	41-50	Male	1.79	112	119	162/111	162	111	1	3	1	2	42.29	1.39	6.79	87.74	60.22	179.78	31.82	164.38	111.79	7.57	Perindopril, Indapamide	62.5	59.9	2	2	Low Risk	0	Low	34.9552	9188.02	9.12566	Q4
42	41-50	Male	1.91	136.5	120	151/88	151	88	1	7	2	2	39.28	1.2	11.28	104.88	33.18	159.49	21.43	117.44	119.01	7.6	None	74.1	70.6	1	1	Low Risk	0	Low	37.4167	6988.27	8.85199	Q3
45	41-50	Male	1.67	84.5	99	130/70	130	70	2	3	1	2	33.18	0.97	7.69	118.76	51.92	201.28	30.58	157.93	74.2	6.05	Metolazone, Candersartan	93.9	89	6	6	Low Risk	0	Low	30.2987	5859.2	8.67577	Q2
70	61-70	Male	1.78	89.5	105	174/94	174	94	1	6	2	2	34.27	1	6.7	148.25	72.37	240	19.38	102.89	92.31	7.03	Telmisartan+Amlodipine, Indapamide	75.9	78.5	20	20	High Risk	1	High	28.2477	4748.89	8.46567	Q2
49	41-50	Female	1.7	101	104	140/76	140	76	1	8	2	2	32.33	0.9	4.97	114.27	66.74	197.65	16.64	90.23	79.22	5.58	Perindopril	75.1	70.7	1	1	Low Risk	0	Low	34.9481	3574.01	8.18144	Q1
63	61-70	Female	1.61	107.5	105	170/100	170	100	1	37	2	2	31.23	1.2	10	138.37	32.4	203.2	32.43	171.3	153	6.7	Indapamide, Metoprolol	48.1	48.2	11	11	Moderate Risk	1	Moderate	41.4722	13104.5	9.48071	Q4
37	<40	Female	1.63	94.5	95	170/104	170	104	1	5	2	2	21.55	0.7	5.44	220.13	59.66	316.47	36.48	192.35	88.05	8.2	None	110.7	100.1	2	2	Low Risk	0	Low	35.5678	8468.21	9.04407	Q3
73	>70	Female	1.49	55	91	141/66	141	66	1	6	2	2	30.54	1	6.05	114.15	60.12	192.59	18.32	97.59	133.13	5.3	Tab Calcium/Magnesium/Zinc,Amiodarone,Telmisartan	55.8	57.8	8	8	Low Risk	0	Low	24.7737	6496.08	8.77895	Q3
41	41-50	Female	1.64	132	133	160/100	160	100	1	7	2	2	35.73	0.6	5.2	116.14	52.41	182.57	13.75	78.51	138.14	7.3	Telmisartan+ Hydrochlorothiazide	113.2	117.1	1	1	Low Risk	0	Low	49.0779	5422.69	8.59835	Q2
41	41-50	Male	1.7	71	89	120/84	120	84	2	4	2	2	27.18	1	6.33	92.66	68.73	173.13	11.6	58.11	148.83	6.2	Propranalol, Amlodipine, Metolazone, Telmisartan, Lorazepam, Metoprolol	93.1	87.5	1	1	Low Risk	0	Low	24.5675	4324.26	8.372	Q1
46	41-50	Female	1.77	121	114	130/80	130	80	2	9	1	2	21.81	0.68	2.43	136.83	44.36	196.32	15.13	65.98	95.8	5.52	Candersartan	104.9	99	1	1	Low Risk	0	Low	38.6224	3160.44	8.05847	Q1
68	61-70	Female	1.63	92.5	121	140/90	140	90	1	14	2	2	39.97	1.23	8.22	151.85	45.03	219.62	22.74	123.85	192.8	7.02	Indapamide, Rosuvastatin,Amitriptyline, Losartan, Perindopril	45	46.1	11	11	Moderate Risk	1	Moderate	34.815	11939.1	9.38758	Q4
76	>70	Male	1.71	74.5	96	130/71	130	71	2	43	2	2	44.42	1.2	6.34	147.49	55.06	221.05	18.5	86.54	187.69	4.5	Amlodipine, Telmisartan+ Hydrochlorothiazide	58.4	62.6	20	20	High Risk	1	High	25.4779	8121.35	9.00225	Q3
33	<40	Female	1.66	83.5	98	156/98	156	98	1	2	2	2	53.35	1.04	5.78	190.13	47.58	263.08	25.37	126.65	100.6	5.8	Metolazone, Perindopril, Rosuvastatin	70.5	64.9	1	1	Low Risk	0	Low	30.3019	6370.49	8.75943	Q3
79	>70	Female	1.57	72	105	138/60	138	60	2	33	2	2	49.27	1.24	7.47	94.08	44.58	162.72	24.06	130.12	80.66	5.71	Allupurinol,Metoprolol,Valsartan,Amiloride+Hydrochlorothiazide,Amlodipine	41.3	44.3	17	17	Moderate Risk	1	Moderate	29.2101	5247.74	8.56555	Q2
51	51-60	Female	1.57	62.2	86	155/80	155	80	1	1	2	2	23.51	0.84	3.81	94.69	64.44	175.95	16.82	90.91	93.25	5.6	None	80.5	76	1	1	Low Risk	0	Low	25.2343	4238.68	8.35201	Q1
50	41-50	Female	1.67	97	114	150/86	150	86	1	14	1	2	25.2	0.9	5.69	97.03	54.11	163.64	12.5	52.81	114.93	6.8	Valsartan, Methyl dopa, Amlodipine, Irbesartan+ Amlodipine	74.6	70.4	2	2	Low Risk	0	Low	34.7807	3034.73	8.01788	Q1
45	41-50	Male	1.8	118.5	128	140/100	140	100	1	5	2	2	57.17	1.44	5.16	32.62	68.13	198.8	98.05	525.07	198.13	10.13	Bisoprolol, Rosuvastatin, Indapamide	58.2	56.4	3	3	Low Risk	0	Low	36.5741	52016.1	10.8593	Q4
62	61-70	Female	1.59	77.9	109	139/89	139	89	2	17	2	2	36.9	1.4	9.34	211.53	49.39	293.89	27.65	148.84	135.7	7.3	Metformin, Saxagliptin	40.2	40.5	8	8	Low Risk	0	Low	30.8137	10098.8	9.22017	Q4
35	<40	Female	1.65	73.5	110	130/70	130	70	2	13	2	2	34.69	1	7.4	80.7	49.28	159.45	29.45	157.79	95.6	5.6	Telmisartan+ Hydrochlorothiazide	72.9	67.1	1	<1	Low Risk	0	Low	26.9972	7542.36	8.92829	Q3
45	41-50	Male	1.71	78	95	132/90	132	90	1	4	1	2	36.18	1.6	5.28	146.65	51.93	214.55	15.97	89.89	136.27	10.5	Indapamide,Telmisartan, Rosuvastatin	51.3	49.9	6	6	Low Risk	0	Low	26.6749	6124.66	8.72008	Q3
43	41-50	Male	1.64	61.5	87	130/80	130	80	2	5	2	2	32.9	1.1	5.33	91.39	48.86	155.24	14.99	80.97	122.28	8.5	Telmisartan+ Hydrochlorothiazide	81.8	77.7	1	1	Low Risk	0	Low	22.8659	4950.51	8.50725	Q2
73	>70	Female	1.54	68	103	170/90	170	90	1	11	2	2	31.71	0.89	9.79	119.8	81.87	218.24	16.57	87.75	90.08	5.5	Losartan, Metolazone	64.3	66.1	11	11	Moderate Risk	1	Moderate	28.6726	3952.26	8.28204	Q1
61	61-70	Male	1.6	101.5	121	160/90	160	90	1	7	2	2	39.14	1.45	3.49	164.4	59.7	234.81	10.8	54.14	84.3	5.45	Perindopril	51.6	52.6	12	12	Moderate Risk	1	Moderate	39.6484	2282	7.73281	Q1
75	>70	Female	1.7	77	93	200/80	200	80	1	6	2	2	103.25	6.2	8	95.21	69.96	203.06	37.89	199.25	177.8	8.1	Furosemide, Tab Calcium/Magnesium/Zinc, Irbesartan+Amlodipine, Rosuvastatin	6.1	7	17	17	Moderate Risk	1	Moderate	26.6436	17713.3	9.78207	Q4
48	41-50	Male	1.8	110	117	140/80	140	80	1	8	1	2	52.07	1.5	10.64	91.98	59.43	169.93	18.51	102.91	177.98	7.8	Telmisartan+ Amlodipine, Indapamide	54.3	53.1	4	4	Low Risk	0	Low	33.9506	9157.96	9.12238	Q4
32	<40	Female	1.62	68	90	151/122	151	122	1	7	2	2	22.01	1.24	6.8	45.94	30.33	103.01	26.74	149.72	92.6	5.4	Torsemide, Bisoprolol, Telmisartan,Metolazone	57.4	53.3	1	<1	Low Risk	0	Low	25.9107	6932.04	8.84391	Q3
42	41-50	Male	1.88	95	98	136/88	136	88	2	5	1	1	30.75	1.47	5.67	145.91	47.77	219.41	25.73	136.9	85.16	5.9	Atorvastatin,Amlodioine+ Valsartan	58	55.8	12	12	Moderate Risk	1	Moderate	26.8787	5829.2	8.67064	Q2
59	51-60	Male	1.65	91	195	133/88	133	88	2	4	2	2	35.47	1.2	5	178.05	32.87	232.75	21.83	119.42	79.32	5.8	Losartan,Clopidrogrel	65.8	65.9	20	20	High Risk	1	High	33.4252	4736.2	8.46299	Q2
55	51-60	Female	1.6	79	106	160/90	160	90	1	16	2	2	27.77	0.9	7.67	129.48	60.2	205.66	15.98	85.89	82.14	5.9	Lorazepam	72	69.1	5	5	Low Risk	0	Low	30.8594	3527.5	8.16835	Q1
68	61-70	Female	1.63	92.5	121	140/90	140	90	1	14	2	2	39.97	1.23	8.22	151.85	45.03	219.62	22.74	123.85	192.8	7.02	Indapamide, Rosuvastatin,Amitriptyline, Losartan, Perindopril	45	46.1	11	11	Moderate Risk	1	Moderate	34.815	11939.1	9.38758	Q4
76	>70	Male	1.71	74.5	96	130/71	130	71	2	43	2	2	44.42	1.2	6.34	147.49	55.06	221.05	18.5	86.54	187.69	4.5	Amlodipine, Telmisartan+ Hydrochlorothiazide	58.4	62.6	20	20	High Risk	1	High	25.4779	8121.35	9.00225	Q3
33	<40	Female	1.66	83.5	98	156/98	156	98	1	2	2	2	53.35	1.04	5.78	190.13	47.58	263.08	25.37	126.65	100.6	5.8	Metolazone, Perindopril, Rosuvastatin	70.5	64.9	1	1	Low Risk	0	Low	30.3019	6370.49	8.75943	Q3
79	>70	Female	1.57	72	105	138/60	138	60	2	33	2	2	49.27	1.24	7.47	94.08	44.58	162.72	24.06	130.12	80.66	5.71	Allupurinol,Metoprolol,Valsartan,Amiloride+Hydrochlorothiazide,Amlodipine	41.3	44.3	17	17	Moderate Risk	1	Moderate	29.2101	5247.74	8.56555	Q2
51	51-60	Female	1.57	62.2	86	155/80	155	80	1	1	2	2	23.51	0.84	3.81	94.69	64.44	175.95	16.82	90.91	93.25	5.6	None	80.5	76	1	1	Low Risk	0	Low	25.2343	4238.68	8.35201	Q1
50	41-50	Female	1.67	97	114	150/86	150	86	1	14	1	2	25.2	0.9	5.69	97.03	54.11	163.64	12.5	52.81	114.93	6.8	Valsartan, Methyl dopa, Amlodipine, Irbesartan+ Amlodipine	74.6	70.4	2	2	Low Risk	0	Low	34.7807	3034.73	8.01788	Q1
82	>70	Male	1.64	83.5	110	162/80	162	80	1	4	2	2	56.28	1.7	9.02	127.8	40.59	214.37	45.98	244.69	190.12	6.9	Torsemide, Losartan, Amiloride+Hydrochlorothiazide	36.7	41.2	30	≥30	High Risk	1	High	31.0455	23260.2	10.0545	Q4
41	41-50	Male	1.75	120	122	180/130	180	130	1	11	2	2	42.85	1.59	7.73	57.08	57.97	153.82	38.77	208.91	93.42	5.7	Irbesartan+Amlodipine, Metolazone	53.1	51.3	1	1	Low Risk	0	Low	39.1837	9758.19	9.18586	Q4
77	>70	Male	1.57	94	123	170/90	170	90	1	30	2	2	26.64	1.16	8.55	110.69	48.1	171.48	17.69	98.1	150.8	6.05	Torsemide, Enoxaparin, Telmisartan+Amlodipine, Rosuvastatin, Bisoprolol, Spironolactone	60.4	64.9	30	≥30	High Risk	1	High	38.1354	7396.74	8.90879	Q3
32	<40	Female	1.58	83	95	160/95	160	95	1	5	2	2	47.79	1.18	6.49	162.2	53.62	238.24	22.42	121.08	99.09	5.31	Candersartan	61	56.4	1	<1	Low Risk	0	Low	33.2479	5998.91	8.69933	Q2
33	<40	Male	1.7	65	82	140/90	140	90	1	2	2	2	32.47	1.4	3.4	105.69	51.04	176.26	19.51	107.69	91.6	4.54	Amlodipine	65.5	62	1	<1	Low Risk	0	Low	22.4913	4932.2	8.50354	Q2
63	61-70	Male	1.7	100	119	145/82	145	82	1	6	2	2	52.66	2.6	12.03	133.11	50.72	200.51	16.68	93.22	81.97	4	Metoprolol	25.1	26.6	12	12	Low Risk	0	Low	34.6021	3820.62	8.24817	Q1
40	<40	Female	1.62	67	83	128/82	128	82	2	2	2	2	25.89	1.07	4.45	124.29	57.08	195.74	14.37	51.83	75.7	4.37	Methyldopa, Furosemide, Propranalol, Bisoprolol, Indapamide	64.9	60.4	1	<1	Low Risk	0	Low	25.5296	1961.77	7.5816	Q1
55	51-60	Female	1.54	116	134	153/75	153	75	1	19	2	2	33.71	1.23	6	55.91	52.69	134.78	26.18	140.97	160.8	6.12	Spironolactone,Amlodipine+Valsartan	49.3	48.2	2	2	Low Risk	0	Low	48.9121	11334	9.33556	Q4
43	41-50	Female	1.74	88	99	151/95	151	95	1	6	2	2	31.5	0.9	6.91	100.93	50.08	166.95	15.94	85.71	182.92	8.6	Lisinopril	78.3	72.6	1	<1	Low Risk	0	Low	29.0659	7839.04	8.96687	Q3
42	41-50	Female	1.67	160	147	111/71	111	71	2	18	1	2	25.72	0.89	7.83	80.11	56.91	172.02	35	175	72.09	5.13	Rosuvastatin, Perindopril	79.9	73.9	1	<1	Low Risk	0	Low	57.3703	6307.88	8.74955	Q3
76	>70	Female	1.6	62	87	120/79	120	79	2	10	2	2	42.44	1.2	5.65	147.63	58.43	229.76	23.7	128.95	80.32	5.89	Nattoenzym	43.9	46.4	11	11	Moderate Risk	1	Moderate	24.2188	5178.63	8.5523	Q2
54	51-60	Male	1.8	111	114	168/100	168	100	1	11	1	2	24.92	1.43	6.79	106.65	60.2	183.13	16.28	91.43	91.06	5.6	Lisinopril, Indapamide, Perindopril	55.1	54.8	6	6	Low Risk	0	Low	34.2593	4162.81	8.33395	Q1
64	61-70	Female	1.57	99	103	180/100	180	100	1	16	2	2	35.35	1.1	7.7	103.81	68.03	188.64	16.8	78	74.25	5.8	Metozalone, Telmisartan+Amlodipine	53	53.1	4	4	Low Risk	0	Low	40.1639	2895.75	7.971	Q1
50	41-50	Male	1.85	117	103	160/96	160	96	1	25	1	2	28.79	1.36	8.08	124.31	45.41	225.5	55.78	293.83	84.3	6.08	Irbesartan+Amlodipine, Aspirin, Valsartan, Metolazone	60.2	59	12	12	Moderate Risk	1	Moderate	34.1855	12384.9	9.42424	Q4
54	51-60	Male	1.72	118.5	127	120/80	120	80	2	23	2	2	28.52	0.84	7.27	143.16	58.59	237.5	35.75	193.75	85.25	5.94	Atorvastatin	99.3	101.2	6	6	Low Risk	0	Low	40.0554	8258.59	9.01901	Q3
50	41-50	Male	1.72	104	118	160/110	160	110	1	7	1	2	42.94	1.27	7.89	115.95	49.92	197.95	32.08	155.43	82.85	5.56	Valsartan,Mecobalamin	65.4	63.8	8	8	Low Risk	0	Low	35.1541	6438.69	8.77008	Q3
51	51-60	Female	1.6	85	98	164/90	164	90	1	17	2	2	37.63	1.04	6.13	114.67	34	173.96	25.29	136	79.19	6.4	Atorvastatin,Irbesartan	62.2	59.4	4	4	Low Risk	0	Low	33.2031	5384.92	8.59136	Q2
86	>70	Male	1.67	86.5	114	164/88	164	88	1	7	1	2	35.57	1	7.87	134.88	63.43	241.69	16.38	91.82	93.45	5.5	Aspirin, Metoprolol, Telmisartan, Nitroglycerin, Lisinopril	67.8	75.3	25	25	High Risk	1	High	31.0158	4290.29	8.36411	Q1
57	51-60	Male	1.7	78	97	171/99	171	99	1	4	2	2	28.12	1.25	5.73	106.07	34.71	155.5	14.72	63.73	97.84	5.92	Metformin,Rosuvastatin,Aspirin,Amitriptyline	63.5	63.3	12	12	Moderate Risk	1	Moderate	26.9896	3117.67	8.04484	Q1
31	<40	Male	1.82	101.5	101	180/120	180	120	1	9	2	2	50.42	1.2	7.5	190.94	47.28	275.8	37.58	227.78	123.9	6.3	Rosuvastatin, Indapamide, Perindopril/ Amlodipine	80.1	75.1	1	1	Low Risk	0	Low	30.6424	14111	9.55471	Q4
38	<40	Female	1.72	91.5	104	186/118	186	118	1	1	2	2	30.24	0.94	6.1	117.28	40.54	186.21	28.39	145.19	118.61	5.76	Bumentanide, Irbesartan/Amlodipine,Metformin	77	70.8	1	<1%	Low Risk	0	Low	30.9289	8610.49	9.06074	Q4
71	>70	Female	1.66	90	117	180/50	180	50	1	2	2	2	35.16	0.83	7.17	91.27	63.71	182.96	27.97	148.62	88.24	7.2	Indapamide, Telmisartan+Amlodipine, Amlodipine Besilate	70.9	72	11	11	Moderate Risk	1	Moderate	32.6608	6557.11	8.78831	Q3
59	51-60	Female	1.57	121	122	162/98	162	98	1	32	2	2	31.3	0.96	8.1	125.7	53.54	211.11	31.87	158.69	70.4	5.38	Torsemide,Bisoprolol	64.7	63.2	6	6	Low Risk	0	Low	49.0892	5585.89	8.628	Q2
64	61-70	Male	1.68	86	104	197/98	197	98	1	22	1	2	17.5	1.25	5.73	113.92	58.23	188.44	16.29	91.37	96.79	4.87	Metolazone, Valsartan+Amlodipine, Amitriptyline	60.5	61.8	16	16	Moderate Risk	1	Moderate	30.4705	4421.85	8.39431	Q2
47	41-50	Female	1.59	85.5	103	130/90	130	90	1	1	2	2	37.22	0.92	4.76	162.05	38.33	213.9	13.52	76	87.1	4.6	Metoprolol	74.1	69.5	3	3	Low Risk	0	Low	33.8199	3309.8	8.10464	Q1
57	51-60	Male	1.74	77	91	170/92	170	92	1	10	1	2	21.2	1	6.63	131.02	51.09	206.33	24.22	110.61	203.17	8.5	Amlodipine, Irbesartan+Amlodipine, Nattoenzym, Atorvastatin	83.2	81.9	16	16	Moderate Risk	1	Moderate	25.4327	11236.3	9.32691	Q4
75	>70	Female	1.49	60	68	160/100	160	100	1	15	2	2	29.58	1.1	3.8	92.78	37.8	168.4	37.58	205.3	75.8	8.1	Neurovite, Lorazepam, Vit. Bcomplex	49.1	51.5	30	≥30	High Risk	1	High	27.0258	7780.87	8.95942	Q3
85	>70	Female	1.51	51.8	91	110/80	110	80	2	73	2	2	74.31	1.5	8.52	143	31.4	196.3	22.16	110.16	114.2	8.4	Furosemide,Spironolactone,Losartan	31.4	35.1	5	5	Low Risk	0	Low	22.7183	6290.14	8.74674	Q3
46	41-50	Male	1.83	110	124	170/90	170	90	1	11	2	2	40.1	1.07	11.35	87.94	69.97	175.9	17.99	99.56	103.8	5.2	Metolazone, Enalapril, Atorvastatin	82.8	79.1	4	4	Low Risk	0	Low	32.8466	5167.16	8.55008	Q2
44	41-50	Female	1.69	72	94	202/100	202	100	1	8	2	2	58.59	1.61	7.6	104.01	35.7	153.42	13.71	58.6	141.24	8.44	Furosemide,Torsemide,Irbesartan+Amlodipine, Nebivolol	38.5	37	1	<1	Low Risk	0	Low	25.2092	4138.33	8.32805	Q1
76	>70	Female	1.65	120.5	126	198/96	198	96	1	40	2	2	42.94	1.4	7.11	117.5	63.41	193.65	12.74	74.68	75.9	6.4	Metolazone, Telmisartan	36.4	38.9	17	17	Moderate Risk	1	Moderate	44.2608	2834.11	7.94948	Q1
53	51-60	Male	1.77	85	103	170/78	170	78	1	3	1	2	44.59	1.17	10.2	73.26	44.59	149.81	31.96	164.83	128.68	4	Perindopril, Indapamide, Metolazone,Propranalol	70.8	69.3	6	6	Low Risk	0	Low	27.1314	10605.2	9.2691	Q4
49	41-50	Male	1.79	103	106	140/90	140	90	1	1	1	2	29.8	0.94	8.42	135.64	35.3	207.02	36.08	190.24	80.27	6.12	Indapamide,Rabeprazole, Domperidone	94.8	90.7	10	10	Moderate Risk	1	Moderate	32.1463	7635.28	8.94054	Q3
44	41-50	Male	1.76	78	94	178/110	178	110	1	6	1	1	24.86	1.3	8.58	67.78	42.83	144.71	34.1	170.48	72.17	6.39	Lisinopril, Perindopril/ Amlodipine	66.4	63.7	5	5	Low Risk	0	Low	25.1808	6151.77	8.7245	Q3
31	<40	Male	1.66	76.55	96	155/92	155	92	1	7	2	2	23.74	1.5	6.14	140.02	49.7	207.92	18.2	101.86	98.53	4.1	Perindopril, Propranalol	61.2	58	1	<1	Low Risk	0	Low	27.7798	5018.13	8.52081	Q2
60	51-60	Female	1.71	94	103	170/100	170	100	1	10	2	2	22.14	0.7	5.7	119.7	57.07	198.61	21.84	102.4	78.73	5.7	Telmisartan+Hydrochlorothiazide, Spironolactone, Bisprolol, Amlodipine	94.2	90.7	5	5	Low Risk	0	Low	32.1466	4030.98	8.30176	Q1
68	61-70	Male	1.67	93	125	149/72	149	72	1	41	1	2	23.92	0.7	8.88	134.87	62.93	207.47	9.67	63.63	75.58	5.6	Tab Calcium/Magnesium/Zinc	97	119.2	12	12	Moderate Risk	1	Moderate	33.3465	2404.58	7.78513	Q1
54	51-60	Female	1.58	77	102	130/80	130	80	2	15	2	2	47.57	1	6.6	141.64	67.3	247.97	39.03	215.27	178.6	5.9	Furosemide, Spironolactone	63.8	61.4	2	2	Low Risk	0	Low	30.8444	19223.6	9.86389	Q4
78	>70	Male	1.62	87	112	175/80	175	80	1	40	1	2	48.62	1.17	11.1	67.41	47.96	150.29	34.92	184.62	101.21	5.94	Telmisartan+Amlodipine, Indapamide, Glimepiride, Metformin, Simvastatin	59.4	64.1	30	≥30	High Risk	1	High	33.1504	9342.7	9.14235	Q4
70	61-70	Female	1.58	85	85	134/76	134	76	2	8	2	2	54.6	1.6	10.31	115.96	54.04	190.88	20.86	113.43	125.65	9.4	Lisinopril, Metformin, Atenolol	32.3	33.9	8	8	Low Risk	0	Low	34.049	7126.24	8.87154	Q3
34	<40	Female	1.62	79.5	105	154/104	154	104	1	20	2	2	26.43	0.7	6.1	134.25	49.59	208.16	24.32	111.96	105.34	7	Methyldopa, Irbesartan+ Amlodipine	113	101.8	1	<1	Low Risk	0	Low	30.2926	5896.93	8.68219	Q2
48	41-50	Male	1.71	77	88	220/110	220	110	1	13	1	2	31.32	1.04	7.3	143.43	78.61	241.61	19.57	87.74	109.62	5.58	Metolazone, Perindopril, Carvedilol, Telmisartan+Amlodipine	84.5	81	8	8	Low Risk	0	Low	26.3329	4809.03	8.47825	Q2
61	61-70	Male	1.56	74	106	120/80	120	80	2	6	2	2	37.35	1.15	7	133.81	76.3	223.68	13.77	68.84	107.35	5.88	Valsartan+Amlodipine, Amitriptyline	68.3	68.7	8	8	Low Risk	0	Low	30.4076	3694.99	8.21473	Q1
82	>70	Male	1.59	65.5	95	174/88	174	88	1	27	2	2	29.11	1.5	8.84	126.41	33.5	186.29	26.38	141.94	203.8	8.7	Glibenclamide	42.7	47.6	30	≥30	High Risk	1	High	25.9088	14463.7	9.5794	Q4
62	61-70	Male	1.75	97.5	109	130/80	130	80	2	16	1	2	28.47	0.66	7.03	158.93	41.44	236.17	35.8	190.19	91.78	6.3	Rosuvastatin, Bisoprolol	103.6	130	16	16	Moderate Risk	1	Moderate	31.8367	8727.82	9.07427	Q4
69	61-70	Male	1.76	83	100	140/70	140	70	1	14	1	2	27.89	1.13	6.3	128.04	42.48	193.68	23.16	115.78	114.23	5.5	Carvedilol	66	68.4	20	20	High Risk	1	High	26.7949	6612.77	8.79676	Q3
61	61-70	Male	1.66	92.5	107	200/136	200	136	1	5	1	2	53.66	1.6	9.25	140.14	61.55	227.52	25.83	135.14	83.88	4.5	Irbesartan+Amlodipine,Metolazone	45.8	46.9	12	12	Moderate Risk	1	Moderate	33.568	5667.77	8.64255	Q2
34	<40	Female	1.65	76.8	91	150/100	150	100	1	7	2	2	21.7	0.8	6.67	136.24	76.49	230.52	17.79	98.95	91.33	7.9	Methyldopa	96.2	87.3	1	<1	Low Risk	0	Low	28.2094	4518.55	8.41595	Q2
40	<40	Female	1.65	86.2	103	154/94	154	94	1	6	2	2	32.72	0.6	7.6	124.36	54.54	194.54	15.64	72.22	93.06	9.1	Telmisartan+ Hydrochlorothiazide,Amitriptyline,Propranalol	114	117.7	1	<1	Low Risk	0	Low	31.6621	3360.4	8.11981	Q1
84	>70	Female	1.44	65	100	168/80	168	80	1	16	2	2	47.37	1.12	10.82	52	60.45	144.79	32.34	166.67	264.8	6.57	Torsemide, Rosuvastatin, Telmisartan,Indapamide	45.1	49.3	14	14	Moderate Risk	1	Moderate	31.3465	22067.1	10.0018	Q4
42	41-50	Male	1.82	100.5	100	163/104	163	104	1	5	1	2	37.51	1.2	7.71	145.12	46.21	217.82	26.49	132.46	145.09	9	Rosuvastatin	74.1	70.6	5	5	Low Risk	0	Low	30.3405	9609.31	9.17049	Q4
44	41-50	Male	1.73	86.5	97	125/87	125	87	2	8	2	2	22.1	0.9	5.51	76.86	26.04	119.1	16.2	101.04	144.45	4.3	Amlodipine, Metoprolol	103.5	97.4	1	1	Low Risk	0	Low	28.9017	7297.61	8.8953	Q3
52	51-60	Male	1.75	93	39	160/100	160	100	1	11	1	2	36.3	1.02	6.71	39.56	59.73	131.15	31.86	169.23	70.82	5.67	Amitriptyline	84.1	81.5	4	4	Low Risk	0	Low	30.3673	5992.43	8.69825	Q2
54	51-60	Female	1.56	86	111	150/90	150	90	1	25	2	2	31.9	0.92	6.81	137	70.13	234.97	27.84	129.23	76.19	6.03	Valsartan, Perindopril	70.6	67.6	2	2	Low Risk	0	Low	35.3386	4923.02	8.50168	Q2
70	61-70	Male	1.63	91	116	160/98	160	98	1	3	1	2	25.87	1.36	8.65	153.38	36.82	207.39	17.19	95.81	79.2	4.54	Torsemide, Valsartan, Metoprolol	52.3	55.1	30	≥30	High Risk	1	High	34.2504	3794.08	8.2412	Q1
47	41-50	Male	1.67	102.5	115	130/90	130	90	1	6	2	2	34.51	1.09	6.61	120.79	53.1	204.93	31.04	151.72	6.5	4.86	Perindopril, Indapamide	80.4	77.1	6	6	Low Risk	0	Low	36.7528	493.09	6.20069	Q1
75	>70	Male	1.65	72.5	95	160/89	160	89	1	5	2	2	29.66	1.5	7.28	109.93	52.72	203.68	41.03	230	101.85	5.1	None	44.9	48.5	20	20	High Risk	1	High	26.6299	11712.8	9.36843	Q4
71	>70	Female	1.63	85	110	170/90	170	90	1	13	2	2	59.17	1.33	5.45	107.96	41.71	187.57	37.88	209.09	76.88	6.12	Amitriptyline, Indapamide	40.1	41.8	17	17	Moderate Risk	1	Moderate	31.9922	8037.42	8.99186	Q3
41	41-50	Male	1.73	101	107	182/100	182	100	1	2	1	2	38.57	0.98	6.58	89.96	40.21	163.53	33.46	180.74	69.89	6.93	Amitriptyline, Amlodipine Besilate, Telmisartan+Hydrochlorothiazide	95.4	89.6	3	3	Low Risk	0	Low	33.7465	6315.96	8.75083	Q3
67	61-70	Male	1.72	79	106	156/50	156	50	1	25	1	2	39.11	1.19	8.49	108.07	35.68	158.92	15.17	85.56	122.13	8.24	Torsemide, Allupurinol	62.8	64.8	20	20	High Risk	1	High	26.7036	5224.72	8.56116	Q2
53	51-60	Female	1.66	84	104	140/85	140	85	1	8	1	2	27.58	0.9	8.03	186.76	67.63	270.67	16.28	89.11	94.5	4	Propranalol, Neurovite	73	69.6	3	3	Low Risk	0	Low	30.4834	4210.45	8.34532	Q1
60	51-60	Female	1.67	93	109	130/88	130	88	2	24	2	2	33.96	0.99	4.72	118.56	65.97	198.08	13.55	77.87	75.82	5.31	Perindopril	61.9	60.8	2	2	Low Risk	0	Low	33.3465	2952.05	7.99026	Q1
67	61-70	Male	1.7	94.5	117	140/70	140	70	1	6	2	2	57.82	1.8	7.62	99.83	67.95	202.47	34.96	184.81	111.46	4.8	None	38.1	40.2	10	10	Moderate Risk	1	Moderate	32.699	10299.5	9.23985	Q4
36	<40	Female	1.77	110.5	104	150/90	150	90	1	7	2	2	30.23	1.2	8.92	57.64	89.13	176.07	29.32	156.3	97.42	6.2	Metoprolol,Ormeloxifene	58.1	54	1	<1	Low Risk	0	Low	35.2708	7613.37	8.93766	Q3
42	41-50	Male	1.69	103.5	114	151/89	151	89	1	8	2	2	39.85	1.2	8.62	168.72	56.93	245.26	20.24	111.2	110.52	6.9	Atorvastatin, Indapamide, Amlodipine	74.1	70.6	4	4	Low Risk	0	Low	36.2382	6144.91	8.72338	Q3
53	51-60	Female	1.68	106	112	127/83	127	83	2	11	2	2	30.61	1.1	5.1	167.31	68.81	257.34	21.22	102.51	97.32	6.9	Rosuvastatin, Carvedilol	57.3	55.2	2	2	Low Risk	0	Low	37.5567	4988.14	8.51482	Q2
79	>70	Female	1.51	102	118	150/70	150	70	1	10	2	2	23.73	0.76	4.73	71.39	43.87	132.1	16.84	94.2	84.7	6.57	Torsemide, Bumetanide, Spironolactone	74.6	78	17	17	Moderate Risk	1	Moderate	44.7349	3989.37	8.29139	Q1
35	<40	Female	1.63	74.8	87	180/108	180	108	1	7	1	2	22.65	0.84	4.6	100.92	68.98	182.35	12.45	52.27	89.84	5.4	Nifedipine	90	82	1	<1	Low Risk	0	Low	28.1531	2347.97	7.76131	Q1
75	>70	Female	1.58	81.5	104	180/60	180	60	1	11	2	2	64.59	1.3	8.67	102.45	41.12	173.53	29.96	153.45	139.22	6.7	Indapamide, Perindopril, Propranalol	40.1	42.4	27	27	High Risk	1	High	32.647	10681.7	9.27628	Q4
60	51-60	Female	1.57	103	130	144/82	144	82	1	26	2	2	32.33	1.1	5.85	76.35	56.14	154.51	22.02	117.11	131.28	4	Telmisartan+Amlodipine, Metolazone	54.5	53.8	3	3	Low Risk	0	Low	41.7867	7687.1	8.9473	Q3
53	51-60	Male	1.89	110	113	160/100	160	100	1	10	1	1	26.7	0.71	6.5	104.7	45.5	177.8	28	140	89	5.5	Atorvastatin, Perindopril	107.1	123.3	20	20	High Risk	1	High	30.7942	6230	8.73713	Q3
62	61-70	Male	1.71	106	119	160/94	160	94	1	12	1	2	35.86	1.28	5.68	173.82	53.13	253.2	26.25	126.26	80.2	4.88	Amlodipine, Indapamide	59.6	60.5	20	20	High Risk	1	High	36.2505	5063.03	8.52972	Q2
68	61-70	Female	1.57	70.5	106	136/86	136	86	2	8	2	2	45.78	1	8.34	154.98	74.65	243.41	13.24	74.16	109.76	5.67	Amiloride+hydrochlorothiazide	57.8	58.6	11	11	Moderate Risk	1	Moderate	28.6016	4069.9	8.31137	Q1
38	<40	Female	1.63	102	111	158/100	158	100	1	1	2	2	37.35	0.9	3.5	110.42	49.14	172.97	13.41	70	75.84	6.84	Labetalol	81.1	74.5	1	<1	Low Risk	0	Low	38.3906	2654.4	7.88397	Q1
48	41-50	Female	1.62	87	110	120/85	120	85	2	17	2	2	74.51	2.08	9.83	137.94	50.84	211.83	23.05	125.04	187.8	6.64	Propranalol, Lorazepam, Tab Calcium/Magnesium/Zinc	27.5	27	1	1	Low Risk	0	Low	33.1504	11741.3	9.37086	Q4
36	<40	Female	1.7	76	94	170/88	170	88	1	4	1	2	33.77	1.38	7.06	58.19	35.11	126.13	32.83	169.23	95.31	4.97	Labetalol, Nifedipine, Methyl dopa	49.1	46	1	<1	Low Risk	0	Low	26.2976	8064.66	8.99525	Q3
42	41-50	Female	1.7	90.5	106	145/90	145	90	1	4	1	1	34.82	0.84	7.94	63.87	43.8	122.99	15.32	86.96	145.62	4.95	Candersartan, Bisoprolol,Torsemide, Spironolactone	85.7	79	1	<1	Low Risk	0	Low	31.3149	6331.56	8.7533	Q3
45	41-50	Male	1.74	79.5	95	170/100	170	100	1	10	1	2	33.14	1	8.71	119.56	80.81	220.6	22.23	111	94.16	5.04	Indapamide, Perindopril	90.5	85.9	6	6	Low Risk	0	Low	26.2584	5225.88	8.56138	Q2
69	61-70	Female	1.54	63.5	104	180/82	180	82	1	2	2	2	52.67	1.31	4.9	153.49	50.26	222.51	18.76	83.92	100.8	5.23	Perindopril, Rosuvastatin	41.4	42.8	11	11	Moderate Risk	1	Moderate	26.7752	4229.57	8.34986	Q1
55	51-60	Female	1.59	74	93	144/79	144	79	1	8	2	2	21.86	1.03	7.37	205.12	56.96	277.61	15.53	67.72	87.4	5	Indapamide, Allupurinol, Metolazone, Atorvastatin	61.1	59.1	6	6	Low Risk	0	Low	29.271	2959.36	7.99273	Q1
41	41-50	Female	1.69	136	140	143/86	143	86	1	10	1	2	35.03	1.31	6.21	169.31	52.74	266.57	43.62	263.41	167.79	6.55	Telmisartan+Amlodipine, Metoprolol	50.4	47.6	1	1	Low Risk	0	Low	47.6174	22098.8	10.0033	Q4
74	>70	Male	1.71	79	101	170/108	170	108	1	5	1	2	17.03	0.89	6.04	84.26	41.38	175.86	50.22	271.11	71.02	6.75	Telmisartan+Hydrochlorothiazide	84.2	88.8	25	25	High Risk	1	High	27.0169	9627.12	9.17234	Q4
47	41-50	Female	1.78	103	109	165/100	165	100	1	22	2	2	20.96	1.25	4.2	126.62	69.94	226.62	30.06	157.81	92.96	5.54	Telmisartan+Amlodipine, Esomeprazole, Valsartan+Amlodipine, Metolazone	51.2	48.8	2	2	Low Risk	0	Low	32.5085	7335.01	8.90041	Q3
55	51-60	Male	1.75	118.5	131	150/90	150	90	1	25	1	2	47.27	1.48	9.3	59.3	61.37	147.98	27.31	136.56	87.77	5.21	Propranalol	52.5	52.4	5	5	Low Risk	0	Low	38.6939	5992.94	8.69834	Q2
54	51-60	Female	1.56	86	111	150/90	150	90	1	25	2	2	31.9	0.92	6.81	137	70.13	234.97	27.84	129.23	76.19	6.03	Valsartan, Perindopril	70.6	67.6	2	2	Low Risk	0	Low	35.3386	4923.02	8.50168	Q2
84	>70	Male	1.68	63	97	168/62	168	62	1	12	2	2	47.35	1.42	13.23	118.06	34.34	168.21	15.81	74.07	102.7	4.78	Metoclopromide	45	50.5	30	≥30	High Risk	1	High	22.3214	3803.49	8.24368	Q1
53	51-60	Female	1.63	75	91	150/90	150	90	1	14	2	2	22.62	1.14	3.18	63.13	67.55	137.14	6.46	32.29	77.14	5.6	Propranalol	54.9	53	1	1	Low Risk	0	Low	28.2284	1245.43	7.12723	Q1
75	>70	Male	1.65	72.5	95	160/89	160	89	1	5	2	2	29.66	1.5	7.28	109.93	52.72	203.68	41.03	230	101.85	5.1	None	44.9	48.5	20	20	High Risk	1	High	26.6299	11712.8	9.36843	Q4
71	>70	Female	1.63	85	110	170/90	170	90	1	13	2	2	59.17	1.33	5.45	107.96	41.71	187.57	37.88	209.09	76.88	6.12	Amitriptyline, Indapamide	40.1	41.8	17	17	Moderate Risk	1	Moderate	31.9922	8037.42	8.99186	Q3
41	41-50	Male	1.73	101	107	182/100	182	100	1	2	1	2	38.57	0.98	6.58	89.96	40.21	163.53	33.46	180.74	69.89	6.93	Amitriptyline, Amlodipine Besilate, Telmisartan+Hydrochlorothiazide	95.4	89.6	3	3	Low Risk	0	Low	33.7465	6315.96	8.75083	Q3
67	61-70	Male	1.72	79	106	156/50	156	50	1	25	1	2	39.11	1.19	8.49	108.07	35.68	158.92	15.17	85.56	122.13	8.24	Torsemide, Allupurinol	62.8	64.8	20	20	High Risk	1	High	26.7036	5224.72	8.56116	Q2
53	51-60	Female	1.66	84	104	140/85	140	85	1	8	1	2	27.58	0.9	8.03	186.76	67.63	270.67	16.28	89.11	94.5	4	Propranalol, Neurovite	73	69.6	3	3	Low Risk	0	Low	30.4834	4210.45	8.34532	Q1
60	51-60	Female	1.67	93	109	130/88	130	88	2	24	2	2	33.96	0.99	4.72	118.56	65.97	198.08	13.55	77.87	75.82	5.31	Perindopril	61.9	60.8	2	2	Low Risk	0	Low	33.3465	2952.05	7.99026	Q1
27	<40	Female	1.72	73.5	85	145/100	145	100	1	5	1	2	25.84	1.55	9.81	138.13	44.57	218.18	35.48	192.27	110.7	4.79	Amlodipine, Telmisartan+Amlodipine, Indapamide,Cinnarizine	45.4	42.6	1	<1	Low Risk	0	Low	24.8445	10642.1	9.27258	Q4
52	51-60	Male	1.74	92.5	101	146/100	146	100	1	25	2	2	24.83	1.1	6.47	122.24	52.35	200	25.41	127.07	120.47	7.19	Telmisartan+ Hydrochlorothiazide	76.8	74.7	8	8	Low Risk	0	Low	30.5523	7654.06	8.94299	Q3
65	61-70	Male	1.68	85	110	130/80	130	80	2	15	2	2	38.93	0.9	8.45	182.43	59.78	266.67	23.33	125.69	98.42	5.6	Telmisartan+ Hydrochlorothiazide, Nitroglycerin, Metoprolol	89.3	90	16	16	Moderate Risk	1	Moderate	30.1162	6185.2	8.72992	Q3
78	>70	Female	1.52	98	130	166/82	166	82	1	3	2	2	34.32	1.38	7.58	111.27	51.44	180	17.29	96.13	104.59	5.84	Metolazone,Irbesartan+Amlodipine,Allupurinol	36.5	39.3	22	22	High Risk	1	High	42.4169	5027.12	8.5226	Q2
46	41-50	Male	1.81	93	99	130/80	130	80	2	8	2	2	22.67	1.1	8.78	150.57	48	125.65	17.08	95	85.12	5.5	Indapamide, Acetate Replacing factor	80.1	76.6	2	2	Low Risk	0	Low	28.3874	4043.2	8.30479	Q1
72	>70	Male	1.62	57.5	89	190/70	190	70	1	8	2	2	28.9	1.37	29.26	158.14	30.52	205	16.34	71.67	70.59	6.63	Enalapril, Rosuvastatin, Perindopril, Indapamide	51.2	54.3	30	≥30	High Risk	1	High	21.9098	2529.59	7.83581	Q1
52	51-60	Female	1.6	75.5	106	125/90	125	90	1	7	2	2	24.87	1.3	6.32	171.13	41.88	252.55	39.37	219.85	166.89	10.3	Insulin, Telmisartan+ Hydrochlorothiazide	47.1	45.7	3	3	Low Risk	0	Low	29.4922	18345.4	9.81713	Q4
60	51-60	Female	1.63	112.5	125	169/83	169	83	1	17	2	2	100.58	4.2	5.63	132.4	66.4	213.6	14.8	76.4	241	8.1	Atorvastatin, Bendroflumethiazide, Telmisartan+ Amlodipine	10.8	11.5	5	5	Low Risk	0	Low	42.3426	9206.2	9.12763	Q4
42	41-50	Male	1.79	108.5	110	170/110	170	110	1	10	1	2	39.75	1.2	7.31	203.6	41.4	272.7	27.98	139.9	100	5.3	Perindopril, Metolazone	74.1	70.6	6	6	Low Risk	0	Low	33.8629	6995	8.85295	Q3
66	61-70	Female	1.56	81	109	140/80	140	80	1	25	2	2	54.38	1.17	5.25	226.69	52.71	303.43	24.03	115.23	102.1	5.27	Aspirin, Perindopril,Rosuvastatin	48.5	49.2	14	14	Moderate Risk	1	Moderate	33.284	5882.49	8.67974	Q2
74	>70	Female	1.58	79.2	105	164/92	164	92	1	32	2	2	30.64	1	7.11	146.58	69.66	233.81	17.37	96.05	99.29	4.4	Telmisartan+Amlodipine, Lorazepam	55.5	57.6	11	11	Moderate Risk	1	Moderate	31.7257	4768.4	8.46977	Q2
43	41-50	Female	1.56	64.5	95	144/86	144	86	1	8	2	2	30.09	1.3	9.1	167.98	65.44	249.11	15.69	83.47	85.79	7.8	Propranalol,Amiloride+Hydrochlorothiazide	50.2	47.5	1	1	Low Risk	0	Low	26.5039	3580.45	8.18324	Q1
74	>70	Female	1.59	74	114	108/54	108	54	2	34	2	2	96.52	3.6	11.37	88.86	50.26	170.35	31.23	166.36	136.06	6.1	Lisinopril, Telmisartan,Allupurinol	11.8	13.1	3	3	Low Risk	0	Low	29.271	11317.5	9.3341	Q4
89	>70	Female	1.52	85	117	145/85	145	85	1	40	2	2	29.41	1	13.47	100.81	89.06	217.76	27.89	149.44	104.38	8.5	Torsemide, Spironolactone,Clopidrogrel	49.9	55.5	14	14	Moderate Risk	1	Moderate	36.7902	7799.27	8.96179	Q3
47	41-50	Female	1.63	70	87	146/86	146	86	1	5	2	2	14.2	0.8	6.77	155.18	57.14	243.81	31.49	158.48	79.48	7.9	Propranalol, Candersartan	87.8	81.7	4	4	Low Risk	0	Low	26.3465	6298	8.74799	Q3
59	51-60	Male	1.68	70	93	122/80	122	80	2	2	2	2	36.65	1.18	7.91	90.1	63.33	186.53	33.1	175.51	58.92	6.3	Perindopril	67.1	67.2	6	6	Low Risk	0	Low	24.8016	5170.52	8.55073	Q2
80	>70	Male	1.76	87	97	140/80	140	80	1	20	1	2	70.27	1.8	7.22	77.94	79.78	172.03	14.22	61.29	135.7	5.21	Furosemide,Perindopril	34.8	38.8	16	16	Moderate Risk	1	Moderate	28.0863	4158.53	8.33292	Q1
70	61-70	Female	1.53	66	98	140/76	140	76	1	18	2	2	33.8	0.9	2.69	107.34	56.72	178.69	14.63	74.17	77.18	5.2	Domperidone, Atorvastatin	64.8	65.8	11	11	Moderate Risk	1	Moderate	28.1943	2862.22	7.95935	Q1
48	41-50	Female	1.62	87	110	120/85	120	85	2	17	2	2	74.51	2.08	9.83	137.94	50.84	211.83	23.05	125.04	187.8	6.64	Propranalol, Lorazepam, Tab Calcium/Magnesium/Zinc	27.5	27	1	1	Low Risk	0	Low	33.1504	11741.3	9.37086	Q4
36	<40	Female	1.7	76	94	170/88	170	88	1	4	1	2	33.77	1.38	7.06	58.19	35.11	126.13	32.83	169.23	95.31	4.97	Labetalol, Nifedipine, Methyl dopa	49.1	46	1	<1	Low Risk	0	Low	26.2976	8064.66	8.99525	Q3
42	41-50	Female	1.7	90.5	106	145/90	145	90	1	4	1	1	34.82	0.84	7.94	63.87	43.8	122.99	15.32	86.96	145.62	4.95	Candersartan, Bisoprolol,Torsemide, Spironolactone	85.7	79	1	<1	Low Risk	0	Low	31.3149	6331.56	8.7533	Q3
45	41-50	Male	1.74	79.5	95	170/100	170	100	1	10	1	2	33.14	1	8.71	119.56	80.81	220.6	22.23	111	94.16	5.04	Indapamide, Perindopril	90.5	85.9	6	6	Low Risk	0	Low	26.2584	5225.88	8.56138	Q2
69	61-70	Female	1.54	63.5	104	180/82	180	82	1	2	2	2	52.67	1.31	4.9	153.49	50.26	222.51	18.76	83.92	100.8	5.23	Perindopril, Rosuvastatin	41.4	42.8	11	11	Moderate Risk	1	Moderate	26.7752	4229.57	8.34986	Q1
55	51-60	Female	1.59	74	93	144/79	144	79	1	8	2	2	21.86	1.03	7.37	205.12	56.96	277.61	15.53	67.72	87.4	5	Indapamide, Allupurinol, Metolazone, Atorvastatin	61.1	59.1	6	6	Low Risk	0	Low	29.271	2959.36	7.99273	Q1
39	<40	Male	1.78	99.5	103	190/120	190	120	1	11	1	2	48.34	1.4	9.55	148.16	63.49	262.79	51.14	270.64	116.6	8.82	Perindopril, Metalazone	62.8	60	3	3	Low Risk	0	Low	31.4039	15778.3	9.66639	Q4
40	<40	Male	1.8	78	90	130/80	130	80	2	5	1	2	24.61	0.7	8.82	105.39	36.52	177.39	35.48	202.38	88.43	8.3	Perindopril, Metoprolol	118	132.8	3	3	Low Risk	0	Low	24.0741	8948.23	9.09921	Q4
41	41-50	Female	1.76	118	115	130/80	130	80	2	4	2	2	25.61	0.79	6.55	144.42	44.97	219.2	29.81	150.91	90.2	5.49	Propranalol, Amitriptyline	93	85.2	1	1	Low Risk	0	Low	38.094	6806.04	8.82557	Q3
40	<40	Female	1.65	118.5	139	150/90	150	90	1	9	2	2	28.53	1	6.02	124.59	59.82	205.54	21.13	115.7	98.79	5.7	Telmisartan+ Hydrochlorothiazide, Propranalol	70.4	65.3	1	1	Low Risk	0	Low	43.5262	5715	8.65085	Q2
62	61-70	Female	1.61	74	67	140/70	140	70	1	6	2	2	28.9	1.5	6.2	190.7	67.7	256.9	22.3	77.6	118.75	7.7	Telmisartan+ Hydrochlorothiazide, Indapamide	37	37.4	5	5	Low Risk	0	Low	28.5483	4607.5	8.43544	Q2
42	41-50	Male	1.7	92	109	116/70	116	70	2	9	2	2	40.41	1.2	4.52	77.2	58.43	146.27	10.8	54.05	128.48	6.3	Perindopril	74.1	70.6	1	<1	Low Risk	0	Low	31.8339	3472.17	8.15254	Q1
57	51-60	Male	1.74	77	91	170/92	170	92	1	10	1	2	21.2	1	6.63	131.02	51.09	206.33	24.22	110.61	203.17	8.5	Amlodipine, Irbesartan+Amlodipine, Nattoenzym, Atorvastatin	83.2	81.9	16	16	Moderate Risk	1	Moderate	25.4327	11236.3	9.32691	Q4
75	>70	Female	1.49	60	68	160/100	160	100	1	15	2	2	29.58	1.1	3.8	92.78	37.8	168.4	37.58	205.3	75.8	8.1	Neurovite, Lorazepam, Vit. Bcomplex	49.1	51.5	30	≥30	High Risk	1	High	27.0258	7780.87	8.95942	Q3
85	>70	Female	1.51	51.8	91	110/80	110	80	2	73	2	2	74.31	1.5	8.52	143	31.4	196.3	22.16	110.16	114.2	8.4	Furosemide,Spironolactone,Losartan	31.4	35.1	5	5	Low Risk	0	Low	22.7183	6290.14	8.74674	Q3
46	41-50	Male	1.83	110	124	170/90	170	90	1	11	2	2	40.1	1.07	11.35	87.94	69.97	175.9	17.99	99.56	103.8	5.2	Metolazone, Enalapril, Atorvastatin	82.8	79.1	4	4	Low Risk	0	Low	32.8466	5167.16	8.55008	Q2
44	41-50	Female	1.69	72	94	202/100	202	100	1	8	2	2	58.59	1.61	7.6	104.01	35.7	153.42	13.71	58.6	141.24	8.44	Furosemide,Torsemide,Irbesartan+Amlodipine, Nebivolol	38.5	37	1	<1	Low Risk	0	Low	25.2092	4138.33	8.32805	Q1
76	>70	Female	1.65	120.5	126	198/96	198	96	1	40	2	2	42.94	1.4	7.11	117.5	63.41	193.65	12.74	74.68	75.9	6.4	Metolazone, Telmisartan	36.4	38.9	17	17	Moderate Risk	1	Moderate	44.2608	2834.11	7.94948	Q1
30	<40	Male	1.79	92.5	93	140/90	140	90	1	4	1	1	29.37	0.97	4.94	54.24	27.21	115.71	34.26	181.13	245.18	10.17	Metformin, Fenofibrate	104.3	96.6	1	1	Low Risk	0	Low	28.8693	22204.7	10.0081	Q4
41	41-50	Male	1.75	120	122	180/130	180	130	1	11	2	2	42.85	1.59	7.73	57.08	57.97	153.82	38.77	208.91	93.42	5.7	Irbesartan+Amlodipine, Metolazone	53.1	51.3	1	1	Low Risk	0	Low	39.1837	9758.19	9.18586	Q4
62	61-70	Male	1.57	72.5	99	164/78	164	78	1	17	2	2	27.14	1	7.21	180.8	51.1	243.9	11.3	65	227	7.9	Lisinopril, Atorvastatin,Metformin, Glimepride	80.3	80.5	20	20	High Risk	1	High	29.413	7377.5	8.90619	Q3
32	<40	Female	1.58	83	95	160/95	160	95	1	5	2	2	47.79	1.18	6.49	162.2	53.62	238.24	22.42	121.08	99.09	5.31	Candersartan	61	56.4	1	<1	Low Risk	0	Low	33.2479	5998.91	8.69933	Q3
68	61-70	Female	1.53	75	115	123/83	123	83	2	4	2	2	25.07	1.5	3.87	80.92	36.41	135.22	17.89	99.42	99.07	8.9	Losartan,Metoprolol,Furosemide, Spironolactone	35.4	36.7	5	5	Low Risk	0	Low	32.039	4924.77	8.50203	Q2
76	>70	Female	1.6	66	97	150/70	150	70	1	5	2	2	20.88	0.8	3.76	107.25	51.94	176.47	17.28	100	76.19	6.39	None	71.6	74.1	11	11	Moderate Risk	1	Moderate	25.7812	3809.5	8.24525	Q1
60	51-60	Female	1.59	74	98	110/80	110	80	2	7	2	2	31.18	0.9	4.62	152.48	63.32	225	9.2	44	81.5	5.8	Propranalol	69.5	67.9	1	1	Low Risk	0	Low	29.271	1793	7.49165	Q1
59	51-60	Female	1.66	80.2	105	170/90	170	90	1	13	1	2	29.28	1.1	6.48	154.13	65.63	240.6	20.84	110.18	188.2	9.94	Nifedipine, Perindopril	54.9	54	6	6	Low Risk	0	Low	29.1044	10367.9	9.24647	Q4
36	<40	Female	1.77	110.5	104	150/90	150	90	1	7	2	2	30.23	1.2	8.92	57.64	89.13	176.07	29.32	156.3	97.42	6.2	Metoprolol,Ormeloxifene	58.1	54	1	<1	Low Risk	0	Low	35.2708	7613.37	8.93766	Q3
42	41-50	Male	1.69	103.5	114	151/89	151	89	1	8	2	2	39.85	1.2	8.62	168.72	56.93	245.26	20.24	111.2	110.52	6.9	Atorvastatin, Indapamide, Amlodipine	74.1	70.6	4	4	Low Risk	0	Low	36.2382	6144.91	8.72338	Q3
39	<40	Male	1.76	94	98	179/118	179	118	1	11	2	2	30.5	1	8.03	160.18	46.67	229.37	22.52	118.71	84.37	4.9	Telmisartan+Amlodipine, Rosuvastatin	94.4	88.4	3	3	Low Risk	0	Low	30.3461	5007.78	8.51875	Q2
83	>70	Male	1.75	69	86	112/74	112	74	2	3	2	2	36.99	1.36	7.26	50.64	35.66	105.71	19.41	107.23	75	6.38	Atorvastatin, Clopridogrel, Candersartan, Amlodipine, Bisoprolol,Indapamide,Rivaroxaban	47.8	53.2	20	20	High Risk	1	High	22.5306	4021.12	8.29932	Q1
35	<40	Female	1.63	74.8	87	180/108	180	108	1	7	1	2	22.65	0.84	4.6	100.92	68.98	182.35	12.45	52.27	89.84	5.4	Nifedipine	90	82	1	<1	Low Risk	0	Low	28.1531	2347.97	7.76131	Q1
72	>70	Male	1.65	83	108	160/100	160	100	1	31	1	2	39.53	1.17	12.28	192.77	58.65	263.1	31.68	158.44	133.47	5.31	Perindopril, Rosuvastatin, Nattoenzym	61.9	65.1	25	25	High Risk	1	High	30.4867	10573.5	9.26611	Q4
70	61-70	Female	1.61	116	118	150/102	150	102	1	2	2	2	39.18	1.03	4.37	174.67	70.99	271.22	25.46	132.09	115.46	7.09	Indapamide	55	56.3	11	11	Moderate Risk	1	Moderate	44.7514	7625.56	8.93926	Q3
41	41-50	Male	1.75	93	104	130/90	130	90	1	21	1	2	25.32	0.84	7.72	110.93	52.16	184.93	21.84	99.21	123.9	6.8	Lorazepam, Tab Calcium/Magnesium, Atenolol	108.8	107	2	2	Low Risk	0	Low	30.3673	6146.06	8.72357	Q3
54	51-60	Male	1.72	106.5	117	128/78	128	78	2	5	2	2	28.54	1	8.87	134.07	37.65	196.08	24.36	121.79	82.39	4.2	Telmisartan, Torsemide, Amlodipine+Furosemide	84.9	82.8	8	8	Low Risk	0	Low	35.9992	5017.14	8.52062	Q2
83	>70	Male	1.75	69	86	112/74	112	74	2	3	2	2	36.99	1.36	7.26	50.64	35.66	105.71	19.41	107.23	75	6.38	Atorvastatin, Clopridogrel, Candersartan, Amlodipine, Bisoprolol,Indapamide,Rivaroxaban	47.8	53.2	20	20	High Risk	1	High	22.5306	4021.12	8.29932	Q1
39	<40	Female	1.68	71	96	138/75	138	75	2	15	2	2	24.14	0.94	8.92	90.85	27.67	130.16	11.64	66.82	70.55	5.04	Torsemide,	76.4	70.5	1	<1	Low Risk	0	Low	25.1559	2357.08	7.76518	Q1
82	>70	Male	1.64	83.5	110	162/80	162	80	1	4	2	2	56.28	1.7	9.02	127.8	40.59	214.37	45.98	244.69	190.12	6.9	Torsemide, Losartan, Amiloride+Hydrochlorothiazide	36.7	41.2	30	≥30	High Risk	1	High	31.0455	23260.2	10.0545	Q4
41	41-50	Male	1.75	120	122	180/130	180	130	1	11	2	2	42.85	1.59	7.73	57.08	57.97	153.82	38.77	208.91	93.42	5.7	Irbesartan+Amlodipine, Metolazone	53.1	51.3	1	1	Low Risk	0	Low	39.1837	9758.19	9.18586	Q4
77	>70	Male	1.57	94	123	170/90	170	90	1	30	2	2	26.64	1.16	8.55	110.69	48.1	171.48	17.69	98.1	150.8	6.05	Torsemide, Enoxaparin, Telmisartan+Amlodipine, Rosuvastatin, Bisoprolol, Spironolactone	60.4	64.9	30	≥30	High Risk	1	High	38.1354	7396.74	8.90879	Q3
32	<40	Female	1.58	83	95	160/95	160	95	1	5	2	2	47.79	1.18	6.49	162.2	53.62	238.24	22.42	121.08	99.09	5.31	Candersartan	61	56.4	1	<1	Low Risk	0	Low	33.2479	5998.91	8.69933	Q2
33	<40	Male	1.7	65	82	140/90	140	90	1	2	2	2	32.47	1.4	3.4	105.69	51.04	176.26	19.51	107.69	91.6	4.54	Amlodipine	65.5	62	1	<1	Low Risk	0	Low	22.4913	4932.2	8.50354	Q2
63	61-70	Male	1.7	100	119	145/82	145	82	1	6	2	2	52.66	2.6	12.03	133.11	50.72	200.51	16.68	93.22	81.97	4	Metoprolol	25.1	26.6	12	12	Low Risk	0	Low	34.6021	3820.62	8.24817	Q1
40	<40	Female	1.62	67	83	128/82	128	82	2	2	2	2	25.89	1.07	4.45	124.29	57.08	195.74	14.37	51.83	75.7	4.37	Methyldopa, Furosemide, Propranalol, Bisoprolol, Indapamide	64.9	60.4	1	<1	Low Risk	0	Low	25.5296	1961.77	7.5816	Q1
70	61-70	Male	1.64	98	109	171/98	171	98	1	5	2	2	21.15	1	7.83	158.19	63.2	248.15	26.76	133.8	266.4	5.5	Perindopril	75.9	78.5	20	20	High Risk	1	High	36.4366	17822.2	9.7882	Q4
74	>70	Male	1.63	67	100	232/112	232	112	1	38	2	2	53.25	1.47	5.84	129.93	38.37	190.45	22.15	125.89	145.83	8.3	Methyldopa, Amiloride+Hydrochlorothiazide, Nifedipine, Perindopril, Metolazone, Irbesartan	46.3	49.8	30	≥30	High Risk	1	High	25.2174	9179.27	9.1247	Q4
63	61-70	Male	1.65	78	99	140/90	140	90	1	25	1	2	28.42	0.97	5.64	102.81	43.06	168.48	22.64	123.33	113.08	6.48	Atorvastatin, Perindopril, Isosorbide	82.7	83.1	16	16	Moderate Risk	1	Moderate	28.6501	6973.08	8.84981	Q3
37	<40	Female	1.68	70	91	170/96	170	96	1	2	1	2	34.46	1.11	8.13	143.7	53.91	229.37	31.76	155.88	74.98	6.4	Amitriptyline, Telmisartan, Methyldopa	63.4	58.8	1	1	Low Risk	0	Low	24.8016	5843.94	8.67316	Q2
54	51-60	Male	1.82	98.5	104	148/102	148	102	1	3	2	2	30.23	1.32	5.53	139.9	55.19	209.37	14.28	71.4	132.67	5.9	Atorvastatin, Lorazepam	60.7	60.1	8	8	Low Risk	0	Low	29.7367	4736.32	8.46302	Q2
65	61-70	Female	1.63	71.5	92	147/101	147	101	1	8	2	2	30.17	1.3	9.4	90.03	45.93	153.11	17.15	79.73	89.22	7.5	Telmisartan+Amlodipine, Allupurinol	43	43.7	6	6	Low Risk	0	Low	26.9111	3556.76	8.1766	Q1
38	<40	Male	1.75	81	101	140/100	140	100	1	5	2	2	40.93	1.12	10	135.4	63.94	260.04	60.7	318.82	78.85	6.48	Perindopril,Indapamide	82.9	78	2	2	Low Risk	0	Low	26.449	12569.5	9.43903	Q4
49	41-50	Male	1.78	97.5	106	126/90	126	90	1	11	2	2	29.26	1.07	6.32	158.41	51.13	241.38	31.84	165.59	99.8	5.85	Rosuvastatin	81.1	78.1	6	6	Low Risk	0	Low	30.7726	8262.94	9.01954	Q3
50	41-50	Male	1.72	104	118	160/110	160	110	1	7	1	2	42.94	1.27	7.89	115.95	49.92	197.95	32.08	155.43	82.85	5.56	Valsartan,Mecobalamin	65.4	63.8	8	8	Low Risk	0	Low	35.1541	6438.69	8.77008	Q3
57	51-60	Male	1.76	95.8	103	160/78	160	78	1	14	2	2	53.13	1.26	6.48	149.41	51.67	223.04	21.96	119.63	90.08	5.3	Perindopril, Spironolactone, Bisoprolol	62.9	62.7	16	16	Moderate Risk	1	Moderate	30.9272	5388.14	8.59195	Q2
69	61-70	Male	1.7	90	102	166/76	166	76	1	15	2	2	53.19	1.6	5.6	90.83	39.38	146.88	16.17	80.83	106.47	7.6	Telmisartan+ Hydrochlorothiazide, Perindopril	43.3	45.8	25	25	High Risk	1	High	31.1419	4302.99	8.36706	Q1
68	61-70	Male	1.71	92	112	152/92	152	92	1	25	1	2	33.93	1.3	7.5	78.26	32.61	125.73	14.86	84.13	74.43	6.1	Atorvastatin,Irbesartan+Amlodipine, Clopidrogrel	56.1	58.3	20	20	High Risk	1	High	31.4627	3130.9	8.04908	Q1
51	51-60	Male	1.76	105	118	118/82	118	82	2	7	1	2	32	1.5	9	207.26	46.69	286.69	32.74	173.87	159.94	7.2	Indapamide,Telmisartan+ Hydrochlorothiazide	53.1	52.4	10	10	Moderate Risk	1	Moderate	33.8972	13904.4	9.53996	Q4
63	61-70	Female	1.67	93	117	177/80	177	80	1	7	2	2	30.91	0.9	10.15	106	65.3	187.4	16.1	80.1	214.8	6.7	Telmisartan+ Hydrochlorothiazide, Atorvastatin	68	67.2	4	4	Low Risk	0	Low	33.3465	8602.74	9.05984	Q4
39	<40	Male	1.76	115	116	110/70	110	70	2	10	2	2	32.01	1.22	7.37	72.05	48.48	152.05	31.52	162.6	80.61	5.85	Metformin, Atorvastatin, Bumetanide	74.2	70.3	1	<1	Low Risk	0	Low	37.1255	6553.59	8.78777	Q3
79	>70	Male	1.65	86	113	200/92	200	92	1	40	2	2	39.15	1.4	8.6	101.88	39.02	160.97	20.07	106.33	104.85	8	Metolazone, Telmisartan	47.4	52	30	≥30	High Risk	1	High	31.5886	5574.35	8.62593	Q2
55	51-60	Male	1.74	96.5	106	140/80	140	80	1	6	2	2	49.58	1.11	6.45	114.75	69.89	201.32	16.68	93.49	94.17	4.68	Metolazone, Irbesartan+Amlodipine	74.4	73.1	10	10	Moderate Risk	1	Moderate	31.8734	4401.98	8.38981	Q2
48	41-50	Male	1.84	96	100	160/100	160	100	1	18	1	2	53.82	1.4	7.82	110.73	41.25	167.18	15.2	70	93.69	6.1	Telmisartan+ Hydrochlorothiazide, Amlodipine	59	57.5	6	6	Low Risk	0	Low	28.3554	3279.15	8.09534	Q1
58	51-60	Male	1.75	88.5	106	133/79	133	79	2	22	1	2	62.71	2.3	6.84	101.48	56.72	189.43	31.23	169.62	166.8	7.2	Perindopril, Aspirin, Amlodipine, Amiloride+ Hydrochlorothiazide	30.2	31.2	10	10	Moderate Risk	1	Moderate	28.898	14146.3	9.55721	Q4
69	61-70	Male	1.71	77	96	130/70	130	70	2	5	2	2	45.64	1.09	8.03	181.56	45.46	264.22	37.2	185.98	93.26	6.9	Lisinopril, Amlodipine,Carvedilol, Valsartan+Hydrochlorothiazide	68.9	71.3	25	25	High Risk	1	High	26.3329	8672.25	9.06788	Q4
60	51-60	Female	1.55	105.5	128	174/97	174	97	1	28	2	2	30.28	1	9.83	131.23	37.09	185.45	17.13	91.66	143.55	9.4	Metoprolol, Telmisaratan+Amlodipine	61.2	60.1	8	8	Low Risk	0	Low	43.9126	6578.9	8.79162	Q3
36	<40	Male	1.74	79	92	170/100	170	100	1	6	1	2	27.19	1	8.45	209.75	58.17	294.32	26.4	148	76.19	7	Indapamide, Perindopril	96.4	89.9	6	6	Low Risk	0	Low	26.0933	5638.06	8.6373	Q2
34	<40	Female	1.66	73	89	123/84	123	84	2	5	2	2	31.42	1.3	6.76	113.31	57.13	186.71	16.27	81.33	109.53	6.07	Perindopril, Metolazone	53.5	49.8	1	<1	Low Risk	0	Low	26.4915	4454.04	8.40157	Q2
51	51-60	Male	1.74	97.2	114	180/110	180	110	1	30	1	2	29.81	1.29	11.77	125.61	47.09	189.54	17.9	84.19	79.22	5.7	Metolazone, Perindopril,Nifedipine, Glimepiride,Allupurniol	63.8	62.4	10	10	Moderate Risk	1	Moderate	32.1046	3334.77	8.11216	Q1
70	61-70	Male	1.64	98	109	171/98	171	98	1	5	2	2	21.15	1	7.83	158.19	63.2	248.15	26.76	133.8	266.4	5.5	Perindopril	75.9	78.5	20	20	High Risk	1	High	36.4366	17822.2	9.7882	Q4
74	>70	Male	1.63	67	100	232/112	232	112	1	38	2	2	53.25	1.47	5.84	129.93	38.37	190.45	22.15	125.89	145.83	8.3	Methyldopa, Amiloride+Hydrochlorothiazide, Nifedipine, Perindopril, Metolazone, Irbesartan	46.3	49.8	30	≥30	High Risk	1	High	25.2174	9179.27	9.1247	Q4
32	<40	Female	1.62	68	90	151/122	151	122	1	7	2	2	22.01	1.24	6.8	45.94	30.33	103.01	26.74	149.72	92.6	5.4	Torsemide, Bisoprolol, Telmisartan,Metolazone	57.4	53.3	1	<1	Low Risk	0	Low	25.9107	6932.04	8.84391	Q3
37	<40	Female	1.68	70	91	170/96	170	96	1	2	1	2	34.46	1.11	8.13	143.7	53.91	229.37	31.76	155.88	74.98	6.4	Amitriptyline, Telmisartan, Methyldopa	63.4	58.8	1	1	Low Risk	0	Low	24.8016	5843.94	8.67316	Q2
59	51-60	Male	1.65	91	195	133/88	133	88	2	4	2	2	35.47	1.2	5	178.05	32.87	232.75	21.83	119.42	79.32	5.8	Losartan,Clopidrogrel	65.8	65.9	20	20	High Risk	1	High	33.4252	4736.2	8.46299	Q2
50	41-50	Female	1.67	60	81	140/75	140	75	1	1	2	2	40.14	0.95	7.61	125.39	57.21	205.74	23.14	127.43	55.79	5.8	Indapamide, Carvedilol, Atenolol	69.8	66.2	3	3	Low Risk	0	Low	21.5139	3554.66	8.17601	Q1
53	51-60	Male	1.77	85	103	170/78	170	78	1	3	1	2	44.59	1.17	10.2	73.26	44.59	149.81	31.96	164.83	128.68	4	Perindopril, Indapamide, Metolazone,Propranalol	70.8	69.3	6	6	Low Risk	0	Low	27.1314	10605.2	9.2691	Q4
49	41-50	Male	1.79	103	106	140/90	140	90	1	1	1	2	29.8	0.94	8.42	135.64	35.3	207.02	36.08	190.24	80.27	6.12	Indapamide,Rabeprazole, Domperidone	94.8	90.7	10	10	Moderate Risk	1	Moderate	32.1463	7635.28	8.94054	Q3
44	41-50	Male	1.76	78	94	178/110	178	110	1	6	1	1	24.86	1.3	8.58	67.78	42.83	144.71	34.1	170.48	72.17	6.39	Lisinopril, Perindopril/ Amlodipine	66.4	63.7	5	5	Low Risk	0	Low	25.1808	6151.77	8.7245	Q3
31	<40	Male	1.66	76.55	96	155/92	155	92	1	7	2	2	23.74	1.5	6.14	140.02	49.7	207.92	18.2	101.86	98.53	4.1	Perindopril, Propranalol	61.2	58	1	<1	Low Risk	0	Low	27.7798	5018.13	8.52081	Q2
60	51-60	Female	1.71	94	103	170/100	170	100	1	10	2	2	22.14	0.7	5.7	119.7	57.07	198.61	21.84	102.4	78.73	5.7	Telmisartan+Hydrochlorothiazide, Spironolactone, Bisprolol, Amlodipine	94.2	90.7	5	5	Low Risk	0	Low	32.1466	4030.98	8.30176	Q1
39	<40	Female	1.68	71	96	138/75	138	75	2	15	2	2	24.14	0.94	8.92	90.85	27.67	130.16	11.64	66.82	70.55	5.04	Torsemide,	76.4	70.5	1	<1	Low Risk	0	Low	25.1559	2357.08	7.76518	Q1
67	61-70	Male	1.79	92	103	160/90	160	90	1	19	1	1	50.2	2.2	8.84	85.04	48.07	166.36	33.25	176.09	152.92	8.92	Telmisartan, Indapamide	29.9	31.9	30	≥30	High Risk	1	High	28.7132	13463.8	9.50776	Q4
49	41-50	Female	1.65	82.5	98	150/100	150	100	1	12	2	2	21.95	0.71	4.47	153.74	55.11	242.6	33.95	179.89	94.7	5.71	Telmisartan+Hydrochlorothiazide	100	93	4	4	Low Risk	0	Low	30.303	8517.79	9.04991	Q3
68	61-70	Female	1.53	54.5	87	140/90	140	90	1	49	2	2	38.23	1.4	6.05	168.09	47.09	238.33	23.15	125.76	103.81	5.9	Telmisartan+ Hydrochlorothiazide, Metoprolol	38.5	39.7	11	11	Moderate Risk	1	Moderate	23.2816	6527.57	8.78379	Q3
50	41-50	Male	1.78	97.5	116	130/80	130	80	2	9	2	2	33.6	1.1	4.5	129.57	37.99	182.93	15.37	89.36	123.9	4	Lisinopril, Indapamide	77.9	75.3	10	10	Moderate Risk	1	Moderate	30.7726	5535.85	8.619	Q2
46	41-50	Male	1.69	74	91	212/103	212	103	1	5	2	2	14.24	1	7.18	173.41	48.8	244.55	22.34	121.95	72.03	5.2	Metolazone, Atorvastatin,Perindopril	89.9	85.5	12	12	Moderate Risk	1	Moderate	25.9095	4392.03	8.38755	Q2
59	51-60	Male	1.7	83.5	108	126/78	126	78	2	7	2	2	26.52	1.07	5.75	108.95	67.96	190.65	13.74	73.89	87.82	5.85	Perindopril, Metolazone	75.6	75.2	6	6	Low Risk	0	Low	28.8927	3244.51	8.08472	Q1
42	41-50	Male	1.78	113	119	170/100	170	100	1	9	1	1	42.96	1.7	7.63	63.72	40.81	141.38	36.85	242.06	89.5	9.16	Lisinopril, Spironolactone,Perindopril/ Amlodipine	48.7	47.2	5	5	Low Risk	0	Low	35.6647	10832.2	9.29028	Q4
72	>70	Female	1.58	107	95	167/103	167	103	1	33	2	2	33.88	1.2	7.52	160.93	47.94	231.31	22.44	122.15	125.9	7.48	Torsemide, Valsartan+Amlodipine, Bisoprolol, Rosuvastatin,Metformin	45.1	46.9	17	17	Moderate Risk	1	Moderate	42.8617	7689.34	8.94759	Q3
53	51-60	Male	1.89	110	113	160/100	160	100	1	10	1	1	26.7	0.71	6.5	104.7	45.5	177.8	28	140	89	5.5	Atorvastatin, Perindopril	107.1	123.3	20	20	High Risk	1	High	30.7942	6230	8.73713	Q3
70	61-70	Female	1.58	68.5	99	190/90	190	90	1	10	2	2	30.6	0.8	4.06	175.66	55.31	247.97	16.98	94.51	107.29	5.7	Amlodipine	74.7	75.4	17	17	Moderate Risk	1	Moderate	27.4395	5069.99	8.53109	Q2
68	61-70	Female	1.57	70.5	106	136/86	136	86	2	8	2	2	45.78	1	8.34	154.98	74.65	243.41	13.24	74.16	109.76	5.67	Amiloride+hydrochlorothiazide	57.8	58.6	11	11	Moderate Risk	1	Moderate	28.6016	4069.9	8.31137	Q1
38	<40	Female	1.63	102	111	158/100	158	100	1	1	2	2	37.35	0.9	3.5	110.42	49.14	172.97	13.41	70	75.84	6.84	Labetalol	81.1	74.5	1	<1	Low Risk	0	Low	38.3906	2654.4	7.88397	Q1
47	41-50	Female	1.6	60	79	136/86	136	86	2	3	2	2	89.32	1.61	11.71	165.12	56.57	260.15	38.46	207.32	106.8	5.4	Indapamide, Amlodipine	37.7	36.5	3	3	Low Risk	0	Low	23.4375	11070.9	9.31207	Q4
78	>70	Female	1.66	76.5	98	130/60	130	60	2	38	2	2	64.1	1.8	12.77	108	79.25	214.39	27.14	145.39	106.9	4.4	Atorvastatin	26.5	28.9	11	11	Moderate Risk	1	Moderate	27.7616	7771.1	8.95817	Q3
69	61-70	Female	1.66	97	116	138/82	138	82	2	3	2	2	30.95	0.97	9.01	150.04	54.39	232.01	27.58	142.88	87.93	5.2	Allupurinol	59.6	60.5	6	6	Low Risk	0	Low	35.201	6281.72	8.7454	Q3
55	51-60	Female	1.63	61.5	86.2	156/60	156	60	1	2	2	2	43.09	1.28	4.68	39.28	50	101.42	12.04	70.21	146.78	7.14	Indapamide, Metformin	47	46	2	2	Low Risk	0	Low	23.1473	5152.71	8.54728	Q2
44	41-50	Female	1.69	72	94	202/100	202	100	1	8	2	2	58.59	1.61	7.6	104.01	35.7	153.42	13.71	58.6	141.24	8.44	Furosemide,Torsemide,Irbesartan+Amlodipine, Nebivolol	38.5	37	1	<1	Low Risk	0	Low	25.2092	4138.33	8.32805	Q1
52	51-60	Male	1.8	105	110	155/82	155	82	1	8	2	2	29.02	1.5	10.73	81.24	32.56	126.46	12.26	71.3	79.42	6.3	Amiodarone, Digoxin, Metoprolol	52.8	52.2	6	6	Low Risk	0	Low	32.4074	2831.32	7.9485	Q1
42	41-50	Male	1.78	113	119	170/100	170	100	1	9	1	1	42.96	1.7	7.63	63.72	40.81	141.38	36.85	242.06	89.5	9.16	Lisinopril, Spironolactone,Perindopril/ Amlodipine	48.7	47.2	5	5	Low Risk	0	Low	35.6647	10832.2	9.29028	Q4
50	41-50	Female	1.61	123	130	180/100	180	100	1	6	2	2	29.62	0.8	6.34	100.42	45.2	168.28	22.64	123.24	125.15	6.83	Methyldopa, Bendroflumethaizide, Lisinopril	86	80.7	3	3	Low Risk	0	Low	47.4519	7711.74	8.9505	Q3
45	41-50	Male	1.83	139	130	160/90	160	90	1	10	1	2	30.7	1.1	7.96	97	43.28	164.97	24.69	134.85	92.44	7.11	Metformin, Telmisartan+Hydrochlorothiazide	80.6	76.9	6	6	Low Risk	0	Low	41.5062	6232.77	8.73758	Q3
67	61-70	Male	1.7	85	78	220/120	220	120	1	9	1	2	34.5	1.2	8	83.94	47.73	146.89	15.22	82.09	123.9	5.2	Lisinopril, Telmisartan+ Hydrochlorothiazide, Spironolactone	62.2	64.2	20	20	High Risk	1	High	29.4118	5085.48	8.53414	Q2
18	<40	Male	1.74	83.5	85	130/70	130	70	2	5	2	2	36.77	0.7	9.24	117.66	32.66	169.09	19.07	101.36	80.91	7.1	Metoprolol	137.8	156.1	1	<1	Low Risk	0	Low	27.5796	4100.52	8.31887	Q1
41	41-50	Female	1.81	101	98	164/111	164	111	1	12	2	2	23.08	0.8	9.45	154.73	71.32	236.96	10.91	64.52	84.7	4.6	Nifedipine, Methyldopa, Amitryptyline	91.6	84	1	1	Low Risk	0	Low	30.8293	2732.42	7.91294	Q1
54	51-60	Male	1.75	91	112	140/80	140	80	1	17	1	2	42.78	1	6.49	144.41	51.47	228.77	32.89	175.39	123.9	5.7	Rosuvastatin	84.9	82.8	8	8	Low Risk	0	Low	29.7143	10865.4	9.29334	Q4
50	41-50	Female	1.61	123	130	180/100	180	100	1	6	2	2	29.62	0.8	6.34	100.42	45.2	168.28	22.64	123.24	125.15	6.83	Methyldopa, Bendroflumethaizide, Lisinopril	86	80.7	3	3	Low Risk	0	Low	47.4519	7711.74	8.9505	Q3
63	61-70	Male	1.6	57.5	81	183/87	183	87	1	25	2	2	53.79	3.2	13.36	547.49	18.97	602.94	36.48	195.24	63.85	7.7	Spironolactone, lisinopril, Neurovite, Metformin	19.5	21	30	≥30	High Risk	1	High	22.4609	6233.04	8.73762	Q3
73	>70	Female	1.6	88.5	109	190/70	190	70	1	1	2	2	38.42	0.9	7.13	127.73	45.29	188.02	15.6	88	115.79	5.49	Irbesartan+Amlodipine, Spironolactone	63.4	65.2	17	17	Moderate Risk	1	Moderate	34.5703	5094.76	8.53597	Q2
58	51-60	Male	1.72	82	108	148/94	148	94	1	3	1	2	41.13	1	9.33	128.91	36.27	188.49	23.31	106.6	77.24	6.53	Furosemide, Torsemide, Telmisartan	82.6	81.6	16	16	Moderate Risk	1	Moderate	27.7177	4116.89	8.32285	Q1
73	>70	Female	1.59	50	84	166/110	166	110	1	41	2	2	59.52	1.44	7.94	122.34	38.8	174.59	13.45	77.14	71	4.53	Torsemide, Spironolactone,Valsartan,Metoprolol,Warfarin	35.9	37.9	22	22	High Risk	1	High	19.7777	2738.47	7.91515	Q1
36	<40	Male	1.71	98	105	158/114	158	114	1	9	1	2	44.55	1.29	6.7	97.93	48.12	171.52	25.47	137.23	270.66	6.61	Indapamide, Perindopril/ Amlodipine	70.9	67	1	1	Low Risk	0	Low	33.5146	18571.3	9.82937	Q4
46	41-50	Male	1.83	103	115	130/90	130	90	1	7	2	2	45.45	1.38	10.45	64.1	40.45	140.47	35.83	194.41	95.44	4.49	Neurovite, Perindopril	60.9	59	2	2	Low Risk	0	Low	30.7564	9277.25	9.13532	Q4
51	51-60	Male	1.83	114.5	119	170/104	170	104	1	19	1	2	33.02	1.2	7.27	117.6	45.05	177.47	17.3	86.43	163.8	9.7	Metolazone, Rosuvastatin, Neurovite, Lorazepam	69.6	67.8	10	10	Moderate Risk	1	Moderate	34.1903	7078.62	8.86483	Q3
46	41-50	Female	1.71	82	96	132/81	132	81	2	4	2	2	34.73	1.1	7.7	121.57	41.61	187.74	24.56	132.61	88.91	7.1	Amlodipine, Methyl dopa	60.2	56.8	1	1	Low Risk	0	Low	28.0428	5895.18	8.68189	Q2
57	51-60	Female	1.61	81	103	147/96	147	96	1	7	2	2	35.96	0.95	7.42	197.17	57.67	271.68	16.84	70.92	134.62	5.04	Amiloride+Hydrochlorothiazide, Telmisartan+Amlodipine,Propranalol	66.5	64.4	6	6	Low Risk	0	Low	31.2488	4773.63	8.47086	Q2
56	51-60	Female	1.73	108.5	125	142/80	142	80	1	20	2	2	28.82	1.03	4.45	116.07	45	176.88	15.81	92.57	78.84	6.12	Valsartan,Nattoenzym	60.7	58.9	4	4	Low Risk	0	Low	36.2525	3649.11	8.20224	Q1
49	41-50	Female	1.62	86	106	160/114	160	114	1	2	2	2	22.33	0.61	5.49	83.41	41.1	147.59	23.08	131.04	181.24	11.1	Methyldopa, Nifedipine, Aspirin	106.4	110.8	1	1	Low Risk	0	Low	32.7694	11874.8	9.38218	Q4
55	51-60	Female	1.64	72.2	101	160/70	160	70	1	15	2	2	26.77	1.3	5.87	114.61	43.89	193.52	35.02	200.09	80.85	4.9	Telmisartan+ Hydrochlorothiazide, Metoprolol	46.1	45.2	5	5	Low Risk	0	Low	26.8441	8088.64	8.99822	Q3
67	61-70	Male	1.74	107.5	127	180/90	180	90	1	9	2	2	52.61	1.5	5.47	138.29	53.28	191.57	20.91	109.86	115.61	7.11	Saxagliptin+Metformin Hydrochloride, Perindopril, Metolazone	47.5	49.6	20	20	High Risk	1	High	35.5067	6350.46	8.75628	Q3
43	41-50	Male	1.78	121	126	224/127	224	127	1	11	2	2	15.68	1.5	12.18	133.99	45.99	188.02	18.04	100.75	103.9	4.6	Bendroflumethiazide, Nifidipine	56.2	54.3	3	3	Low Risk	0	Low	38.1896	5233.96	8.56292	Q2
42	41-50	Male	1.76	95.2	109	147/87	147	87	1	9	2	2	34.32	0.9	9.26	147.18	46.26	210.32	16.88	94.31	89.82	6.8	None	105	98.4	3	3	Low Risk	0	Low	30.7335	4235.46	8.35125	Q1
57	51-60	Female	1.63	90	104	150/90	150	90	1	5	2	2	25.22	0.6	4	158.23	56.64	229.6	14.73	74.63	79.9	4.2	Telmisartan+ Hydrochlorothiazide,Tab Calcium/Magnesium/Zinc	101.2	109.5	5	5	Low Risk	0	Low	33.8741	2981.47	8.00017	Q1
36	<40	Male	1.71	98	105	158/114	158	114	1	9	1	2	44.55	1.29	6.7	97.93	48.12	171.52	25.47	137.23	270.66	6.61	Indapamide, Perindopril/ Amlodipine	70.9	67	1	1	Low Risk	0	Low	33.5146	18571.3	9.82937	Q4
46	41-50	Male	1.83	103	115	130/90	130	90	1	7	2	2	45.45	1.38	10.45	64.1	40.45	140.47	35.83	194.41	95.44	4.49	Neurovite, Perindopril	60.9	59	2	2	Low Risk	0	Low	30.7564	9277.25	9.13532	Q4
51	51-60	Male	1.83	114.5	119	170/104	170	104	1	19	1	2	33.02	1.2	7.27	117.6	45.05	177.47	17.3	86.43	163.8	9.7	Metolazone, Rosuvastatin, Neurovite, Lorazepam	69.6	67.8	10	10	Moderate Risk	1	Moderate	34.1903	7078.62	8.86483	Q3
46	41-50	Female	1.71	82	96	132/81	132	81	2	4	2	2	34.73	1.1	7.7	121.57	41.61	187.74	24.56	132.61	88.91	7.1	Amlodipine, Methyl dopa	60.2	56.8	1	1	Low Risk	0	Low	28.0428	5895.18	8.68189	Q2
57	51-60	Female	1.61	81	103	147/96	147	96	1	7	2	2	35.96	0.95	7.42	197.17	57.67	271.68	16.84	70.92	134.62	5.04	Amiloride+Hydrochlorothiazide, Telmisartan+Amlodipine,Propranalol	66.5	64.4	6	6	Low Risk	0	Low	31.2488	4773.63	8.47086	Q2
56	51-60	Female	1.73	108.5	125	142/80	142	80	1	20	2	2	28.82	1.03	4.45	116.07	45	176.88	15.81	92.57	78.84	6.12	Valsartan,Nattoenzym	60.7	58.9	4	4	Low Risk	0	Low	36.2525	3649.11	8.20224	Q1
30	<40	Male	1.79	92.5	93	140/90	140	90	1	4	1	1	29.37	0.97	4.94	54.24	27.21	115.71	34.26	181.13	245.18	10.17	Metformin, Fenofibrate	104.3	96.6	1	1	Low Risk	0	Low	28.8693	22204.7	10.0081	Q4
41	41-50	Male	1.75	120	122	180/130	180	130	1	11	2	2	42.85	1.59	7.73	57.08	57.97	153.82	38.77	208.91	93.42	5.7	Irbesartan+Amlodipine, Metolazone	53.1	51.3	1	1	Low Risk	0	Low	39.1837	9758.19	9.18586	Q4
62	61-70	Male	1.57	72.5	99	164/78	164	78	1	17	2	2	27.14	1	7.21	180.8	51.1	243.9	11.3	65	227	7.9	Lisinopril, Atorvastatin,Metformin, Glimepride	80.3	80.5	20	20	High Risk	1	High	29.413	7377.5	8.90619	Q3
32	<40	Female	1.58	83	95	160/95	160	95	1	5	2	2	47.79	1.18	6.49	162.2	53.62	238.24	22.42	121.08	99.09	5.31	Candersartan	61	56.4	1	<1	Low Risk	0	Low	33.2479	5998.91	8.69933	Q2
68	61-70	Female	1.53	75	115	123/83	123	83	2	4	2	2	25.07	1.5	3.87	80.92	36.41	135.22	17.89	99.42	99.07	8.9	Losartan,Metoprolol,Furosemide, Spironolactone	35.4	36.7	5	5	Low Risk	0	Low	32.039	4924.77	8.50203	Q2
76	>70	Female	1.6	66	97	150/70	150	70	1	5	2	2	20.88	0.8	3.76	107.25	51.94	176.47	17.28	100	76.19	6.39	None	71.6	74.1	11	11	Moderate Risk	1	Moderate	25.7812	3809.5	8.24525	Q1
60	51-60	Female	1.59	74	98	110/80	110	80	2	7	2	2	31.18	0.9	4.62	152.48	63.32	225	9.2	44	81.5	5.8	Propranalol	69.5	67.9	1	1	Low Risk	0	Low	29.271	1793	7.49165	Q1
30	<40	Female	1.66	93	103	165/98	165	98	1	17	2	2	38.26	1.3	6.7	97.93	48.12	171.52	25.47	137.23	270.66	6.61	Indapamide, Perindopril/ Amlodipine	55	51.1	1	<1	Low Risk	0	Low	33.7495	18571.3	9.82937	Q4
60	51-60	Female	1.63	112.5	125	169/83	169	83	1	17	2	2	100.58	4.2	5.63	132.4	66.4	213.6	14.8	76.4	241	8.1	Atorvastatin, Bendroflumethiazide, Telmisartan+ Amlodipine	10.8	11.5	5	5	Low Risk	0	Low	42.3426	9206.2	9.12763	Q4
78	>70	Male	1.73	74	94	90/70	90	70	2	40	2	2	43.16	0.87	9.4	68.33	40.11	131.94	23.5	125	112.2	4.32	Torsemide, Spironolactone	82.7	90.2	16	16	Moderate Risk	1	Moderate	24.7252	7012.5	8.85545	Q3
42	41-50	Female	1.7	141	136	174/122	174	122	1	20	2	2	33.39	1.38	9.23	153.46	40.34	222.41	28.61	133.04	88.54	7.39	Torsemide, Trimetazidine, Metoprolol	47	44.6	2	2	Low Risk	0	Low	48.7889	5889.68	8.68096	Q2
57	51-60	Female	1.61	81	103	147/96	147	96	1	7	2	2	35.96	0.95	7.42	197.17	57.67	271.68	16.84	70.92	134.62	5.04	Amiloride+Hydrochlorothiazide, Telmisartan+Amlodipine,Propranalol	66.5	64.4	6	6	Low Risk	0	Low	31.2488	4773.63	8.47086	Q2
71	>70	Male	1.7	90	114	133/62	133	62	2	11	2	2	30.77	1.4	6.65	148.39	47.48	215.83	19.96	105.81	68.1	4	Metolazone, Metoprolol	50.2	53.1	20	20	High Risk	1	High	31.1419	3602.83	8.18948	Q1
40	<40	Male	1.79	91	54	138/95	138	95	1	1	2	2	160.4	6.19	11.23	73.82	31.02	176.47	71.63	383.19	90.2	4.2	Metoclopromide, Telmisartan+Hydrochlorothiazide, Rabeprazole	10.3	10.7	3	3	Low Risk	0	Low	28.4011	17281.9	9.75741	Q4
53	51-60	Female	1.53	75	93	199/115	199	115	1	11	2	2	24.36	0.86	5.65	132.32	60.93	219.11	25.86	143.19	126.55	5.31	Telmisartan+Hydrochlorothiazide, Amlodipine, Propranalol	77.1	73.4	3	3	Low Risk	0	Low	32.039	9060.35	9.11166	Q4
50	41-50	Male	1.83	101	102	138/86	138	86	2	5	1	1	43.35	1.2	8.84	201.81	46.64	273.72	25.27	136.06	101.8	7.6	Atorvastatin,Amlodipine,Clopidrogrel	70.1	68.1	16	16	Moderate Risk	1	Moderate	30.1592	6925.45	8.84296	Q3
50	41-50	Female	1.54	122	110	170/100	170	100	1	25	2	2	33.25	0.6	9.61	95.68	55.85	167.97	16.56	91.78	126.2	4.4	Metolazone, Nifedipine, Rosuvastatin	106.3	112.5	2	2	Low Risk	0	Low	51.4421	5791.32	8.66412	Q2
69	61-70	Female	1.53	75.5	115	202/113	202	113	1	35	2	2	22.33	0.8	4.4	102.63	54.8	183.55	26.12	120.75	78.3	6.26	Perindopril, Bendroflumethiazide	75.2	75.6	8	8	Low Risk	0	Low	32.2526	4727.36	8.46112	Q2
35	<40	Male	1.76	107.5	118	135/79	135	79	2	5	2	2	22.62	0.78	4.73	61.36	63.61	137.11	12.14	70.65	99.71	4.68	Indapamide, Esomeprazole,Domiperidone, Bisoprolol, Furosemide	116.9	120.4	1	<1	Low Risk	0	Low	34.7043	3522.26	8.16686	Q1
68	61-70	Female	1.57	70	114	178/90	178	90	1	12	2	2	17.52	1.21	5	171.08	47.26	251.99	33.65	178.08	135.62	6.91	Telmisartan+Hydrochlorothiazide, Rosuvastatin	45.9	47	17	17	Moderate Risk	1	Moderate	28.3987	12075.6	9.39894	Q4
37	<40	Male	1.66	80.5	97	144/89	144	89	1	6	1	2	20.58	1.11	6.96	131.27	52.78	222.8	38.75	193.75	84.62	5.76	Propranalol, Domperidone	84.4	79.2	2	2	Low Risk	0	Low	29.2132	8197.56	9.01159	Q3
61	61-70	Female	1.58	73.5	102	140/80	140	80	1	8	2	2	25.2	0.7	8.04	140.07	47.82	211.74	23.85	129.1	99.1	8.4	Rosuvastatin	93.5	90.4	6	6	Low Risk	0	Low	29.4424	6396.9	8.76357	Q3
61	61-70	Female	1.56	88	110	149/73	149	73	1	8	2	2	33.39	0.5	6.1	117.17	35.45	168.4	15.78	88.89	119.66	6.4	None	104.5	133.3	4	4	Low Risk	0	Low	36.1604	5318.29	8.57891	Q2
46	41-50	Female	1.63	106	118	143/80	143	80	1	1	1	2	37.26	1.19	7.77	113.43	52.1	185.31	19.78	109.38	78.3	5.9	Torsemide, Telmisartan, Enoxaparin, Amiodarone, Bisoprolol	54.7	51.9	1	1	Low Risk	0	Low	39.8961	4282.23	8.36223	Q1
76	>70	Female	1.53	58.5	94	134/96	134	96	1	7	2	2	39.48	0.8	5.74	159.01	41.47	217.06	16.58	92.86	66.38	6.2	Furosemide, Spironolactone	71.6	74.1	17	17	Moderate Risk	1	Moderate	24.9904	3082.02	8.03334	Q1
65	61-70	Male	1.66	69.5	94	103/68	103	68	2	2	2	2	86.53	1.92	12.34	84.46	60.5	171.74	26.78	143.62	238.41	10.08	Torsemide,Insulin, Spironolactone,Rosuvastatin	35.7	37.5	8	8	Low Risk	0	Low	25.2214	17120.2	9.74802	Q4
53	51-60	Female	1.53	75	93	199/115	199	115	1	11	2	2	24.36	0.86	5.65	132.32	60.93	219.11	25.86	143.19	126.55	5.31	Telmisartan+Hydrochlorothiazide, Amlodipine, Propranalol	77.1	73.4	3	3	Low Risk	0	Low	32.039	9060.35	9.11166	Q4
50	41-50	Male	1.83	101	102	138/86	138	86	2	5	1	1	43.35	1.2	8.84	201.81	46.64	273.72	25.27	136.06	101.8	7.6	Atorvastatin,Amlodipine,Clopidrogrel	70.1	68.1	16	16	Moderate Risk	1	Moderate	30.1592	6925.45	8.84296	Q3
30	<40	Female	1.71	90	109	170/110	170	110	1	8	2	2	29.9	1.1	6.7	128.36	57.76	207.45	21.33	112.67	102.65	4.8	Hydrocortisone, Aminophylinne, Telmisartan, Metalazone, Prednisolone	67.3	62	1	<1	Low Risk	0	Low	30.7787	5782.79	8.66264	Q2
59	51-60	Male	1.66	75.5	95	140/92	140	92	1	13	2	2	17.34	1.16	5.93	118.81	60.51	196.61	17.29	96.04	97.95	5.04	Irbesartan+Amlodipine, Metolazone, Amitriptyline	68.5	68.5	8	8	Low Risk	0	Low	27.3988	4703.56	8.45607	Q2
63	61-70	Female	1.56	84	115	180/120	180	120	1	16	2	2	58.81	1.7	6.9	82.28	49.09	146.52	15.15	75.74	92.79	7.2	Furosemide, Spironolactone, Carvedilol, Simvastatin, Telmisartan, Methyldopa	31.5	32.3	5	5	Low Risk	0	Low	34.5168	3513.96	8.1645	Q1
44	41-50	Female	1.64	85	97	150/90	150	90	1	14	2	2	22.87	0.9	9.68	191.6	91.73	315.68	32.05	177.51	160.2	6.4	Telmisartan+ Amlodipine, Metformin	77.8	72.3	2	2	Low Risk	0	Low	31.6032	14218.6	9.5623	Q4
45	41-50	Male	1.8	80.5	#NULL!	140/85	140	85	1	2	2	2	30.48	1.02	6.71	157.27	43.86	232.19	31.06	153.22	113.2	5	Perindopril, Metolazone	88.4	83.9	8	8	Low Risk	0	Low	24.8457	8672.25	9.06788	Q4
63	61-70	Female	1.62	71.5	98	193/73	193	73	1	14	2	2	27.14	0.85	3.45	136.73	37.2	195.4	21.47	118.52	111.2	8.91	Metolazone,Amitriptyline	72.9	71.8	8	8	Low Risk	0	Low	27.2443	6589.71	8.79326	Q3
79	>70	Male	1.7	69	89	170/110	170	110	1	40	2	2	36.15	1.07	6.38	93.52	47.47	166.47	25.48	137.39	82.3	5.4	Telmisartan+Hydrochlorothiazide, Amlodipine, Bisoprolol	65.7	70.9	30	≥30	High Risk	1	High	23.8754	5653.6	8.64005	Q2
48	41-50	Female	1.49	85	99	160/96	160	96	1	5	2	2	19.04	0.8	5.63	108.26	48.19	178.31	21.86	119.38	75.28	5.31	None	87.2	81.4	1	1	Low Risk	0	Low	38.2866	4493.46	8.41038	Q2
51	51-60	Female	1.65	85	101	180/100	180	100	1	6	2	2	29.76	1.3	9.04	190.23	44.83	249.11	14.05	78.01	85.8	6.2	Tab Calcium/Magnesium/Zinc	47.5	45.9	6	6	Low Risk	0	Low	31.2213	3346.63	8.11571	Q1
60	51-60	Male	1.57	68	103	135/75	135	75	2	6	2	2	25.99	1	7.54	91.03	65.88	238.24	81.33	416.67	101	6.6	Losartan, Perindopril, Indapamide,Celecoxib	81.4	81	10	10	Moderate Risk	1	Moderate	27.5873	21041.8	9.95427	Q4
39	<40	Male	1.78	128	124.5	140/90	140	90	1	5	1	1	52.54	1.07	7.5	144.54	42.83	222.09	34.72	186.49	101.8	9.4	Amitriptyline, Rosuvastatin, Propranalol	87	81.8	16	16	Moderate Risk	1	Moderate	40.3989	9492.34	9.15824	Q4
69	61-70	Male	1.7	94	106	140/70	140	70	1	12	2	2	58.78	2.06	9.45	62.57	42.81	131.05	25.67	138.29	104.12	5.74	Lisinopril,Indapamide, Bisoprolol	31.9	34.2	16	16	Moderate Risk	1	Moderate	32.526	7199.38	8.88175	Q3
48	41-50	Female	1.74	89	94	162/110	162	110	1	2	2	2	41.33	1.03	7.36	146.64	54.38	233.7	32.68	155.84	76.2	5.4	Telmisartan+Hydrochlorothiazide, Amitriptyline, Propranalol, Atorvastatin	64.2	60.8	3	3	Low Risk	0	Low	29.3962	5937.5	8.68904	Q2
48	41-50	Female	1.61	83.5	104	230/120	230	120	1	5	2	2	47.95	1.49	5.53	103.02	54.33	175.33	17.98	89.92	108.29	6.56	Indapamide+Amlodipine, Metolazone	41.1	39.7	1	1	Low Risk	0	Low	32.2133	4868.72	8.49059	Q2
67	61-70	Female	1.56	83	107	153/74	153	74	1	6	2	2	42.87	0.97	5.85	109.39	52.61	178.87	16.87	93.51	79.82	4.68	Monteleukast, Indapamide, Bisoprolol	60.4	60.9	6	6	Low Risk	0	Low	34.1059	3731.98	8.2247	Q1
45	41-50	Male	1.8	118.5	128	140/100	140	100	1	5	2	2	57.17	1.44	5.16	32.62	68.13	198.8	98.05	525.07	198.13	10.13	Bisoprolol, Rosuvastatin, Indapamide	58.2	56.4	3	3	Low Risk	0	Low	36.5741	52016.1	10.8593	Q4
62	61-70	Female	1.59	77.9	109	139/89	139	89	2	17	2	2	36.9	1.4	9.34	211.53	49.39	293.89	27.65	148.84	135.7	7.3	Metformin, Saxagliptin	40.2	40.5	8	8	Low Risk	0	Low	30.8137	10098.8	9.22017	Q4
35	<40	Female	1.65	73.5	110	130/70	130	70	2	13	2	2	34.69	1	7.4	80.7	49.28	159.45	29.45	157.79	95.6	5.6	Telmisartan+ Hydrochlorothiazide	72.9	67.1	1	<1	Low Risk	0	Low	26.9972	7542.36	8.92829	Q3
45	41-50	Male	1.71	78	95	132/90	132	90	1	4	1	2	36.18	1.6	5.28	146.65	51.93	214.55	15.97	89.89	136.27	10.5	Indapamide,Telmisartan, Rosuvastatin	51.3	49.9	6	6	Low Risk	0	Low	26.6749	6124.66	8.72008	Q3
43	41-50	Male	1.64	61.5	87	130/80	130	80	2	5	2	2	32.9	1.1	5.33	91.39	48.86	155.24	14.99	80.97	122.28	8.5	Telmisartan+ Hydrochlorothiazide	81.8	77.7	1	1	Low Risk	0	Low	22.8659	4950.51	8.50725	Q2
73	>70	Female	1.54	68	103	170/90	170	90	1	11	2	2	31.71	0.89	9.79	119.8	81.87	218.24	16.57	87.75	90.08	5.5	Losartan, Metolazone	64.3	66.1	11	11	Moderate Risk	1	Moderate	28.6726	3952.26	8.28204	Q1
61	61-70	Male	1.6	101.5	121	160/90	160	90	1	7	2	2	39.14	1.45	3.49	164.4	59.7	234.81	10.8	54.14	84.3	5.45	Perindopril	51.6	52.6	12	12	Moderate Risk	1	Moderate	39.6484	2282	7.73281	Q1
44	41-50	Female	1.64	85	97	150/90	150	90	1	14	2	2	22.87	0.9	9.68	191.6	91.73	315.68	32.05	177.51	160.2	6.4	Telmisartan+ Amlodipine, Metformin	77.8	72.3	2	2	Low Risk	0	Low	31.6032	14218.6	9.5623	Q4
45	41-50	Male	1.8	80.5	#NULL!	140/85	140	85	1	2	2	2	30.48	1.02	6.71	157.27	43.86	232.19	31.06	153.22	113.2	5	Perindopril, Metolazone	88.4	83.9	8	8	Low Risk	0	Low	24.8457	8672.25	9.06788	Q4
63	61-70	Female	1.62	71.5	98	193/73	193	73	1	14	2	2	27.14	0.85	3.45	136.73	37.2	195.4	21.47	118.52	111.2	8.91	Metolazone,Amitriptyline	72.9	71.8	8	8	Low Risk	0	Low	27.2443	6589.71	8.79326	Q3
34	<40	Male	1.91	93	180	150/92	150	92	1	5	2	2	21.58	0.7	7.79	145.02	40.59	205.97	20.26	107.81	104.69	7.7	Propranalol, Lisinopril	123.1	137.2	1	1	Low Risk	0	Low	0.0111081	5643.31	8.63823	Q2
46	41-50	Male	1.75	110	117	174/98	174	98	1	24	1	2	39.67	1.07	6.87	81.93	55.92	161.43	23.58	117.92	75.68	4.82	Metolazone, Irbesartan+Amlodipine	82.8	79.1	5	5	Low Risk	0	Low	35.9184	4462.09	8.40337	Q2
43	41-50	Male	1.72	79	95	155/97	155	97	1	7	2	2	34.46	1.04	6.24	135.36	47.02	198.86	16.58	92.93	71.87	6.21	Perindopril, Bisoprolol	87.5	82.8	2	2	Low Risk	0	Low	26.7036	3339.44	8.11356	Q1
68	61-70	Male	1.7	177.5	105	180/90	180	90	1	7	1	2	41.94	1	8.24	185.01	32.26	321.31	104.04	555.21	97.76	5.4	Perindopril	77	79	30	≥30	High Risk	1	High	61.4187	27138.7	10.2087	Q4
60	51-60	Female	1.66	75	99	180/120	180	120	1	28	2	2	44.38	0.7	6.1	180.63	40.45	253.44	32.38	166.53	120	5	Metolazone, Irbesartan+Amlodipine	94.2	90.7	11	11	Moderate Risk	1	Moderate	27.2173	9991.8	9.20952	Q4
56	51-60	Male	1.72	92	106	117/74	117	74	2	10	1	2	21.24	1.15	7.66	57.14	40.58	132.37	34.65	182.5	82.5	5.63	Nifedipine, Metolazone	70.7	69.9	5	5	Low Risk	0	Low	31.0979	7528.12	8.9264	Q3
47	41-50	Male	1.84	123.5	117	143/88	143	88	1	13	2	2	36.24	1.3	6.44	180.68	38.28	242.24	23.28	132.39	92.37	4	Perindopril	65	62.9	12	12	Moderate Risk	1	Moderate	36.478	6114.43	8.71841	Q3
83	>70	Female	1.56	90.1	113	130/80	130	80	2	10	2	2	34	0.95	5.64	131.03	48.48	205.03	25.52	137.6	71.93	7.38	None	55.4	59.7	11	11	Moderate Risk	1	Moderate	37.0233	4948.78	8.5069	Q2
41	41-50	Female	1.62	93	98	150/94	150	94	1	12	2	2	46.37	1.4	9.45	173.74	57.6	250.52	18.66	99.31	78.23	5.6	Metolazone,Irbesartan+Amlodipine	46.6	44	2	2	Low Risk	0	Low	35.4367	3884.51	8.26475	Q1
80	>70	Female	1.58	98.5	110	186/79	186	79	1	41	2	2	40.11	0.92	8.05	143.93	54.26	211.69	13.5	57.5	74.96	5.76	Indapamide, Irbesartan+Amlodipine, Metolazone	58.8	62.4	22	22	High Risk	1	High	39.4568	2155.1	7.67559	Q1
44	41-50	Female	1.64	85	97	150/90	150	90	1	14	2	2	22.87	0.9	9.68	191.6	91.73	315.68	32.05	177.51	160.2	6.4	Telmisartan+ Amlodipine, Metformin	77.8	72.3	2	2	Low Risk	0	Low	31.6032	14218.6	9.5623	Q4
45	41-50	Male	1.8	80.5	#NULL!	140/85	140	85	1	2	2	2	30.48	1.02	6.71	157.27	43.86	232.19	31.06	153.22	113.2	5	Perindopril, Metolazone	88.4	83.9	8	8	Low Risk	0	Low	24.8457	8672.25	9.06788	Q4
63	61-70	Female	1.62	71.5	98	193/73	193	73	1	14	2	2	27.14	0.85	3.45	136.73	37.2	195.4	21.47	118.52	111.2	8.91	Metolazone,Amitriptyline	72.9	71.8	8	8	Low Risk	0	Low	27.2443	6589.71	8.79326	Q3
34	<40	Male	1.91	93	180	150/92	150	92	1	5	2	2	21.58	0.7	7.79	145.02	40.59	205.97	20.26	107.81	104.69	7.7	Propranalol, Lisinopril	123.1	137.2	1	1	Low Risk	0	Low	0.0111081	5643.31	8.63823	Q2
46	41-50	Male	1.75	110	117	174/98	174	98	1	24	1	2	39.67	1.07	6.87	81.93	55.92	161.43	23.58	117.92	75.68	4.82	Metolazone, Irbesartan+Amlodipine	82.8	79.1	5	5	Low Risk	0	Low	35.9184	4462.09	8.40337	Q2
43	41-50	Male	1.72	79	95	155/97	155	97	1	7	2	2	34.46	1.04	6.24	135.36	47.02	198.86	16.58	92.93	71.87	6.21	Perindopril, Bisoprolol	87.5	82.8	2	2	Low Risk	0	Low	26.7036	3339.44	8.11356	Q1
60	51-60	Male	1.83	80	94	160/90	160	90	1	1	1	2	22.68	1	8.53	81.85	46.75	198.83	70.23	366.29	89.26	6.03	Telmisartan+Hydrochlorothiazide	81.4	81	20	20	High Risk	1	High	23.8884	16347.5	9.70183	Q4
72	>70	Female	1.53	90.5	120	195/98	195	98	1	9	2	2	20.17	1	8.51	137.13	52.32	208.3	18.85	104.94	170.8	4.6	Valsartan+ Hydrochlorothiazide, Glimepride+Metformin	56.2	57.9	14	14	Moderate Risk	1	Moderate	38.6603	8961.88	9.10073	Q4
54	51-60	Female	1.61	86	106	160/80	160	80	1	7	2	2	37.23	1.3	6.3	159.63	57.81	233.58	16.14	85.71	159.3	8.6	Lisinopril, Telmisartan+ Hydrochlorothiazide, Saxagliptin+Metformin Hydrochloride,Rosuvastatin	46.5	45.4	4	4	Low Risk	0	Low	33.1777	6826.8	8.82861	Q3
38	<40	Female	1.76	122	120	148/86	148	86	1	20	2	2	15.36	1.06	5.16	65.06	51.45	134.3	17.79	98.65	116.35	5.88	Amlodipine, Perindopril	66.6	61.7	1	<1	Low Risk	0	Low	39.3853	5738.96	8.65503	Q2
51	51-60	Female	1.64	134	124	133/74	133	74	2	1	2	2	38.72	0.89	6.45	120.17	50.19	189.47	19.11	105.69	88.1	6.48	Bumentanide, Telmisartan	75	71.1	1	1	Low Risk	0	Low	49.8215	4655.64	8.44584	Q2
55	51-60	Male	1.88	107	41	140/70	140	70	1	18	2	2	24.42	0.81	5.11	103.54	51.95	172.09	16.6	85.03	82.16	6.93	Telmisartan+Hydrochlorothiazide	100.1	105.2	10	10	Moderate Risk	1	Moderate	30.2739	3493.03	8.15853	Q1
66	61-70	Female	1.6	97	116	192/95	192	95	1	3	1	2	48.36	1.12	5.81	44.17	31.41	123.08	47.5	257.6	224.83	11.5	Perindopril	51.1	51.7	11	11	Moderate Risk	1	Moderate	37.8906	28958.1	10.2736	Q4
77	>70	Male	1.72	102.5	116	160/80	160	80	1	5	2	2	32.52	0.9	8.15	81.4	96.2	195.3	17.02	85.1	236.7	5.7	Clopidrogrel, Amlodipine,Losartan, Metoprolol	82.1	87	20	20	High Risk	1	High	34.6471	10071.6	9.21747	Q4
35	<40	Female	1.65	73.5	110	130/70	130	70	2	13	2	2	34.69	1	7.4	80.7	49.28	159.45	29.45	157.79	95.6	5.6	Telmisartan+ Hydrochlorothiazide	72.9	67.1	1	<1	Low Risk	0	Low	26.9972	7542.36	8.92829	Q3
36	<40	Male	1.73	64	71	150/110	150	110	1	1	1	2	27.2	0.87	4.36	63.46	36.36	125.58	25.76	138.58	88.39	4.41	Perindopril, Metformin	111	105.5	1	<1	Low Risk	0	Low	21.3839	6124.54	8.72006	Q3
81	>70	Male	1.64	64.5	92	146/110	146	110	1	16	2	2	43	0.8	7	82	48	136	12	90	110	5.8	Amitriptyline	83.8	98.6	25	25	High Risk	1	High	23.9813	4950	8.50714	Q2
70	61-70	Female	1.59	61	96	140/80	140	80	1	1	2	2	26.68	0.94	4.62	161.62	64.16	250	24.22	111.11	70.29	5.94	Furosemide, Rosuvastatin	61.5	62.6	11	11	Moderate Risk	1	Moderate	24.1288	3904.96	8.27	Q1
80	>70	Female	1.58	98.5	110	186/79	186	79	1	41	2	2	40.11	0.92	8.05	143.93	54.26	211.69	13.5	57.5	74.96	5.76	Indapamide, Irbesartan+Amlodipine, Metolazone	58.8	62.4	22	22	High Risk	1	High	39.4568	2155.1	7.67559	Q1
72	>70	Male	1.65	71	96	110/80	110	80	2	35	2	2	35.99	1.32	9.55	109.35	72.74	249.04	66.95	349.79	133.2	6.3	Torsemide, Spironolactone, Metoprolol,	53.5	56.7	10	10	Moderate Risk	1	Moderate	26.079	23296	10.056	Q4
60	51-60	Male	1.8	127.5	124	146/84	146	84	1	17	1	1	62.31	1.8	8.89	142.46	31.61	203.18	29.21	155.61	125.79	5.2	None	40	41.1	20	20	High Risk	1	High	39.3519	9787.09	9.18882	Q4
77	>70	Male	1.57	94	123	170/90	170	90	1	30	2	2	26.64	1.16	8.55	110.69	48.1	171.48	17.69	98.1	150.8	6.05	Torsemide, Enoxaparin, Telmisartan+Amlodipine, Rosuvastatin, Bisoprolol, Spironolactone	60.4	64.9	30	≥30	High Risk	1	High	38.1354	7396.74	8.90879	Q3
59	51-60	Female	1.57	85	114	160/84	160	84	1	1	2	2	36.76	0.89	6.87	76.19	53.23	160.49	31.67	158.85	76.04	7.11	Perindopril	70.9	69	4	4	Low Risk	0	Low	34.4842	6039.48	8.70607	Q3
75	>70	Female	1.61	64.5	97	160/90	160	90	1	24	2	2	33.07	0.9	6.7	155.02	67.05	239.66	17.79	98.77	100	6	Furosemide,Losartan,Spironolactone,Metoprolol,Clopidrogrel	62.5	64.9	17	17	Moderate Risk	1	Moderate	24.8833	4938.5	8.50482	Q2
40	<40	Male	1.57	80.5	86	140/90	140	90	1	16	2	2	42.92	1.2	6.8	176.99	36.02	224.43	11.42	67.14	114.45	7.5	Telmisartan+Hydrochlorothiazide, Rosuvastatin	75.2	71.3	5	5	Low Risk	0	Low	32.6585	3842.09	8.25377	Q1
73	>70	Male	1.67	66	91	160/78	160	78	1	10	2	2	28.69	0.84	4.52	108.23	53.02	173.41	12.16	50.83	78.82	5.31	Furosemide,Domperidone,Metformin	86.9	95.2	16	16	Moderate Risk	1	Moderate	23.6652	2003.21	7.60251	Q1
52	51-60	Female	1.6	75.5	106	125/90	125	90	1	7	2	2	24.87	1.3	6.32	171.13	41.88	252.55	39.37	219.85	166.89	10.3	Insulin, Telmisartan+ Hydrochlorothiazide	47.1	45.7	3	3	Low Risk	0	Low	29.4922	18345.4	9.81713	Q4
41	41-50	Male	1.79	112	119	162/111	162	111	1	3	1	2	42.29	1.39	6.79	87.74	60.22	179.78	31.82	164.38	111.79	7.57	Perindopril, Indapamide	62.5	59.9	2	2	Low Risk	0	Low	34.9552	9188.02	9.12566	Q4
42	41-50	Male	1.91	136.5	120	151/88	151	88	1	7	2	2	39.28	1.2	11.28	104.88	33.18	159.49	21.43	117.44	119.01	7.6	None	74.1	70.6	1	1	Low Risk	0	Low	37.4167	6988.27	8.85199	Q3
45	41-50	Male	1.67	84.5	99	130/70	130	70	2	3	1	2	33.18	0.97	7.69	118.76	51.92	201.28	30.58	157.93	74.2	6.05	Metolazone, Candersartan	93.9	89	6	6	Low Risk	0	Low	30.2987	5859.2	8.67577	Q2
70	61-70	Male	1.78	89.5	105	174/94	174	94	1	6	2	2	34.27	1	6.7	148.25	72.37	240	19.38	102.89	92.31	7.03	Telmisartan+Amlodipine, Indapamide	75.9	78.5	20	20	High Risk	1	High	28.2477	4748.89	8.46567	Q2
49	41-50	Female	1.7	101	104	140/76	140	76	1	8	2	2	32.33	0.9	4.97	114.27	66.74	197.65	16.64	90.23	79.22	5.58	Perindopril	75.1	70.7	1	1	Low Risk	0	Low	34.9481	3574.01	8.18144	Q1
		Legend		Legend
				BMI-Body Mass Index
				DBP-Diastolic Blood Pressure
				eGFR- Glomerular Filteration Rate
				FBG- Fasting Blood Glucose
				HBA1c – Glycated Haemoglobin
				HDL-c- High Density Lipoprotein cholesterol
				LDL-c- Low Density Lipoprotein Cholesterol
				SBP-Systolic Blood Pressure
				TC- Total Cholesterol
				TG- Triglyceride
				TyG -Triglyceride Glucose index
				VLDL-c- Very Low Density Lipoprotein cholesterol
				WC-Waist circumference
